# Supplementary material for: Identification of Estrogen-Responsive Proteins in Mouse Seminal Vesicles Through Mass Spectrometry-Based Proteomics
Source: Pharmaceuticals (Basel). 2024 Nov 9;17(11):1508. doi: 10.3390/ph17111508 (PMC11597337; doi:10.3390/ph17111508)
Supplement: Supplementary file 1 [file pharmaceuticals-17-01508-s001.zip]

Archive with 12 entries (12 files):
- pharmaceuticals-3260396_FigureS3.pdf
- pharmaceuticals-3260396_FigureS4.pdf
- pharmaceuticals-3260396_TableS1.xlsx
- pharmaceuticals-3260396_TableS2.xlsx
- pharmaceuticals-3260396_TableS3.xlsx
- pharmaceuticals-3260396_TableS4.xlsx
- pharmaceuticals-3260396_TableS5.xlsx
- pharmaceuticals-3260396_TableS6.xlsx
- pharmaceuticals-3260396_TableS7.xlsx
- pharmaceuticals-3260396_TableS8.xlsx
- pharmaceuticals-3260396_FigureS1.pdf
- pharmaceuticals-3260396_FigureS2.pdf
