# Supplementary material for: Identification of Estrogen-Responsive Proteins in Mouse Seminal Vesicles Through Mass Spectrometry-Based Proteomics
Source: Pharmaceuticals (Basel). 2024 Nov 9;17(11):1508. doi: 10.3390/ph17111508 (PMC11597337; doi:10.3390/ph17111508)
Supplement: Supplementary file 1 [file pharmaceuticals-17-01508-s001.zip › pharmaceuticals-3260396_TableS1.xlsx]

## Sheet: Table S1_List of all proteins
Table S1. List of identified and validated proteins (Scaffold 5.3.3 : >95% and >99.9% probability by Peptide Prophet and Protein Prophet, respectively, with a minimum of two unique peptides) from the control and E2-treated seminal vesicles, along with their gene ontology annotations.
0.0% Decoy FDR at protein level; 0.00% Decoy FDR at peptide level
Identified Proteins (identified proteins 668 and 560 Cluster names)
Identified Proteins (668)	Accession Number	Molecular Weight	Taxonomy	NAD Metabolic Process	Organophosphate Metabolic Process	Protein Refolding	Regulation of Mitochondrial Depolarization	Blood Microparticle	Euchromatin	Membrane Raft	Myelin Sheath	Perinuclear Region of Cytoplasm	Smooth Endoplasmic Reticulum	Protein Bzinding Involved in Protein Folding	Structural constituent of cytoskeleton	Ubiquitin Protein Ligase Binding
EGF-containing fibulin-like extracellular matrix protein 1 OS=Mus musculus OX=10090 GN=Efemp1 PE=1 SV=1.	Q8BPB5	55 kDa	Mus musculus
Ferritin heavy chain OS=Mus musculus OX=10090 GN=Fth1 PE=1 SV=2	P09528	21 kDa	Mus musculus
Ribonuclease pancreatic OS=Mus musculus OX=10090 GN=Rnase1 PE=1 SV=2	P00683 (+1)	17 kDa	Mus musculus
Catenin beta-1 OS=Mus musculus OX=10090 GN=Ctnnb1 PE=1 SV=1	Q02248	85 kDa	Mus musculus						euchromatin	flotillin complex		perinuclear region of cytoplasm
Fibulin-5 OS=Mus musculus OX=10090 GN=Fbln5 PE=1 SV=1	A0A1Y7VJW9 (+1)	52 kDa	Mus musculus
Pyruvate dehydrogenase E1 component subunit beta, mitochondrial OS=Mus musculus OX=10090 GN=Pdhb PE=1 SV=1	Q9D051	39 kDa	Mus musculus
Cluster of Peroxiredoxin-6 OS=Mus musculus OX=10090 GN=Prdx6 PE=1 SV=1 (Q6GT24)	Q6GT24 [2]	25 kDa	Mus musculus
Fatty acid-binding protein, adipocyte OS=Mus musculus OX=10090 GN=Fabp4 PE=1 SV=3	P04117	15 kDa	Mus musculus
Cystatin-B OS=Mus musculus OX=10090 GN=Cstb PE=1 SV=1	Q62426	11 kDa	Mus musculus
Cluster of Guanine nucleotide-binding protein G(I)/G(S)/G(T) subunit beta-2 OS=Mus musculus OX=10090 GN=Gnb2 PE=1 SV=1 (E9QKR0)	E9QKR0 [4]	41 kDa	Mus musculus								myelin sheath
Guanine nucleotide-binding protein G(I)/G(S)/G(T) subunit beta-2 OS=Mus musculus OX=10090 GN=Gnb2 PE=1 SV=1	E9QKR0 (+1)	41 kDa	Mus musculus
Guanine nucleotide-binding protein G(I)/G(S)/G(T) subunit beta-1 OS=Mus musculus OX=10090 GN=Gnb1 PE=1 SV=3	P62874	37 kDa	Mus musculus								myelin sheath
Guanine nucleotide-binding protein subunit beta-4 OS=Mus musculus OX=10090 GN=Gnb4 PE=1 SV=4	P29387	37 kDa	Mus musculus								myelin sheath
Cluster of Fibulin-1 OS=Mus musculus OX=10090 GN=Fbln1 PE=1 SV=2 (Q08879)	Q08879 [2]	78 kDa	Mus musculus
Ribosome-binding protein 1 OS=Mus musculus OX=10090 GN=Rrbp1 PE=1 SV=1	A2AVJ7 (+1)	158 kDa	Mus musculus
Endoplasmic reticulum resident protein 29 OS=Mus musculus OX=10090 GN=Erp29 PE=1 SV=2	P57759	29 kDa	Mus musculus										smooth endoplasmic reticulum
Spondin-1 OS=Mus musculus OX=10090 GN=Spon1 PE=1 SV=1	Q8VCC9	91 kDa	Mus musculus
Dihydropyrimidinase-related protein 3 OS=Mus musculus OX=10090 GN=Dpysl3 PE=1 SV=1	Q3TT92 (+1)	62 kDa	Mus musculus
Lamin-B2 OS=Mus musculus OX=10090 GN=Lmnb2 PE=1 SV=1	A0A0R4J0Q5 (+1)	69 kDa	Mus musculus
Chromobox protein homolog 1 OS=Mus musculus OX=10090 GN=Cbx1 PE=1 SV=1	P83917	21 kDa	Mus musculus
Ester hydrolase C11orf54 homolog OS=Mus musculus OX=10090 PE=1 SV=1	Q91V76	35 kDa	Mus musculus
Cytoglobin OS=Mus musculus OX=10090 GN=Cygb PE=1 SV=1	Q9CX80	21 kDa	Mus musculus
Electron transfer flavoprotein subunit alpha, mitochondrial OS=Mus musculus OX=10090 GN=Etfa PE=1 SV=2	Q99LC5	35 kDa	Mus musculus
Phosphoglucomutase-1 OS=Mus musculus OX=10090 GN=Pgm1 PE=1 SV=4	Q9D0F9	61 kDa	Mus musculus
Lamin-B1 OS=Mus musculus OX=10090 GN=Lmnb1 PE=1 SV=3	P14733	67 kDa	Mus musculus												structural constituent of cytoskeleton
Glutamine synthetase OS=Mus musculus OX=10090 GN=Glul PE=1 SV=6	P15105	42 kDa	Mus musculus								myelin sheath
Cluster of Histone H1.3 OS=Mus musculus OX=10090 GN=Hist1h1d PE=1 SV=2 (P43277)	P43277 [3]	22 kDa	Mus musculus						euchromatin
Vinculin OS=Mus musculus OX=10090 GN=Vcl PE=1 SV=4	Q64727	117 kDa	Mus musculus													ubiquitin protein ligase binding
Neutrophil gelatinase-associated lipocalin OS=Mus musculus OX=10090 GN=Lcn2 PE=1 SV=1	P11672	23 kDa	Mus musculus
Protein disulfide-isomerase A4 OS=Mus musculus OX=10090 GN=Pdia4 PE=1 SV=1	A0A0R4J0Z1 (+1)	72 kDa	Mus musculus
RIKEN cDNA 9530053A07 gene OS=Mus musculus OX=10090 GN=9530053A07Rik PE=1 SV=1	E9PVG8	280 kDa	Mus musculus
Cluster of Isoform 2 of Tropomyosin alpha-1 chain OS=Mus musculus OX=10090 GN=Tpm1 (P58771-2)	P58771-2 [6]	33 kDa	Mus musculus
Cathepsin Z OS=Mus musculus OX=10090 GN=Ctsz PE=1 SV=1	Q9WUU7	34 kDa	Mus musculus
Lactoylglutathione lyase OS=Mus musculus OX=10090 GN=Glo1 PE=1 SV=3	Q9CPU0	21 kDa	Mus musculus
Basal cell adhesion molecule OS=Mus musculus OX=10090 GN=Bcam PE=1 SV=1	Q9R069	68 kDa	Mus musculus
Serpin H1 OS=Mus musculus OX=10090 GN=Serpinh1 PE=1 SV=3	P19324	47 kDa	Mus musculus							membrane raft
Dihydrolipoyl dehydrogenase, mitochondrial OS=Mus musculus OX=10090 GN=Dld PE=1 SV=2	O08749	54 kDa	Mus musculus		mitochondrial electron transport, NADH to ubiquinone						myelin sheath
Protein disulfide-isomerase OS=Mus musculus OX=10090 GN=P4hb PE=1 SV=2	P09103	57 kDa	Mus musculus
Serum amyloid P-component OS=Mus musculus OX=10090 GN=Apcs PE=1 SV=2	P12246	26 kDa	Mus musculus
60S ribosomal protein L12 OS=Mus musculus OX=10090 GN=Rpl12 PE=1 SV=2	P35979	18 kDa	Mus musculus
Cluster of Isoform Smooth muscle of Myosin light polypeptide 6 OS=Mus musculus OX=10090 GN=Myl6 (Q60605-2)	Q60605-2 [2]	17 kDa	Mus musculus
Isoform 2 of Glucosidase 2 subunit beta OS=Mus musculus OX=10090 GN=Prkcsh	O08795-2	60 kDa	Mus musculus
ELAV-like protein 1 OS=Mus musculus OX=10090 GN=Elavl1 PE=1 SV=2	P70372	36 kDa	Mus musculus
Heterogeneous nuclear ribonucleoprotein K OS=Mus musculus OX=10090 GN=Hnrnpk PE=1 SV=1	B2M1R6 (+3)	49 kDa	Mus musculus
Myotrophin OS=Mus musculus OX=10090 GN=Mtpn PE=1 SV=2	P62774	13 kDa	Mus musculus									perinuclear region of cytoplasm
Glycerol-3-phosphate phosphatase OS=Mus musculus OX=10090 GN=Pgp PE=1 SV=1	Q8CHP8	35 kDa	Mus musculus		glycerophospholipid metabolic process
Cluster of Carboxylesterase 1C OS=Mus musculus OX=10090 GN=Ces1c PE=1 SV=4 (P23953)	P23953 [2]	61 kDa	Mus musculus
Cysteine-rich with EGF-like domain protein 2 OS=Mus musculus OX=10090 GN=Creld2 PE=1 SV=1	Q9CYA0	38 kDa	Mus musculus
Mimecan OS=Mus musculus OX=10090 GN=Ogn PE=1 SV=1	Q62000	34 kDa	Mus musculus
Cluster of Flavin reductase (NADPH) OS=Mus musculus OX=10090 GN=Blvrb PE=1 SV=3 (Q923D2)	Q923D2 [2]	22 kDa	Mus musculus
Cluster of Collagen, type VI, alpha 3 OS=Mus musculus OX=10090 GN=Col6a3 PE=1 SV=1 (A0A087WS16)	A0A087WS16 [3]	289 kDa	Mus musculus
Laminin subunit beta-2 OS=Mus musculus OX=10090 GN=Lamb2 PE=1 SV=2	Q61292	197 kDa	Mus musculus
Thioredoxin domain-containing protein 17 OS=Mus musculus OX=10090 GN=Txndc17 PE=1 SV=1	Q9CQM5	14 kDa	Mus musculus
Cysteine and glycine-rich protein 1 OS=Mus musculus OX=10090 GN=Csrp1 PE=1 SV=3	P97315	21 kDa	Mus musculus
Phosphoglucomutase-like protein 5 OS=Mus musculus OX=10090 GN=Pgm5 PE=1 SV=2	Q8BZF8	62 kDa	Mus musculus
Glutathione S-transferase theta-1 OS=Mus musculus OX=10090 GN=Gstt1 PE=1 SV=4	Q64471	27 kDa	Mus musculus
Tubulointerstitial nephritis antigen-like OS=Mus musculus OX=10090 GN=Tinagl1 PE=1 SV=1	H3BJ97 (+1)	49 kDa	Mus musculus
Cluster of Ferritin OS=Mus musculus OX=10090 GN=Ftl1 PE=1 SV=1 (A0A1B0GR60)	A0A1B0GR60 [4]	18 kDa	Mus musculus
Nidogen-2 OS=Mus musculus OX=10090 GN=Nid2 PE=1 SV=2	O88322	154 kDa	Mus musculus
Nucleobindin-1 OS=Mus musculus OX=10090 GN=Nucb1 PE=1 SV=2	Q02819	53 kDa	Mus musculus
Cluster of Filamin, alpha OS=Mus musculus OX=10090 GN=Flna PE=1 SV=1 (B7FAU9)	B7FAU9 [3]	280 kDa	Mus musculus
Cytosol aminopeptidase OS=Mus musculus OX=10090 GN=Lap3 PE=1 SV=3	Q9CPY7	56 kDa	Mus musculus
Aldehyde dehydrogenase, mitochondrial OS=Mus musculus OX=10090 GN=Aldh2 PE=1 SV=1	A0A0G2JEU1 (+1)	51 kDa	Mus musculus
Spectrin beta chain, non-erythrocytic 1 OS=Mus musculus OX=10090 GN=Sptbn1 PE=1 SV=2	Q62261	274 kDa	Mus musculus												structural constituent of cytoskeleton
Glutathione reductase, mitochondrial OS=Mus musculus OX=10090 GN=Gsr PE=1 SV=3	P47791 (+1)	54 kDa	Mus musculus
Protein phosphatase 1 regulatory subunit 12A OS=Mus musculus OX=10090 GN=Ppp1r12a PE=1 SV=2	Q9DBR7 (+1)	115 kDa	Mus musculus
Superoxide dismutase [Cu-Zn] OS=Mus musculus OX=10090 GN=Sod1 PE=1 SV=2	P08228	16 kDa	Mus musculus								myelin sheath
Glutaredoxin-1 OS=Mus musculus OX=10090 GN=Glrx PE=1 SV=3	Q9QUH0	12 kDa	Mus musculus
Isoform 2 of Gelsolin OS=Mus musculus OX=10090 GN=Gsn	P13020-2	81 kDa	Mus musculus
Transitional endoplasmic reticulum ATPase OS=Mus musculus OX=10090 GN=Vcp PE=1 SV=4	Q01853	89 kDa	Mus musculus	NADH metabolic process	ATP metabolic process, NADH metabolic process, flavin adenine dinucleotide catabolic process						myelin sheath	perinuclear region of cytoplasm				ubiquitin protein ligase binding
Programmed cell death protein 6 OS=Mus musculus OX=10090 GN=Pdcd6 PE=1 SV=2	P12815 (+1)	22 kDa	Mus musculus
Sorcin OS=Mus musculus OX=10090 GN=Sri PE=1 SV=1	Q6P069 (+1)	22 kDa	Mus musculus
Peroxiredoxin-1 OS=Mus musculus OX=10090 GN=Prdx1 PE=1 SV=1	P35700	22 kDa	Mus musculus						euchromatin		myelin sheath
Coatomer subunit delta OS=Mus musculus OX=10090 GN=Arcn1 PE=1 SV=2	Q5XJY5	57 kDa	Mus musculus
Cadherin 1, isoform CRA_b OS=Mus musculus OX=10090 GN=Cdh1 PE=1 SV=1	A0A0R4IZW5 (+1)	98 kDa	Mus musculus
ADP-ribosylation factor GTPase-activating protein 3 OS=Mus musculus OX=10090 GN=Arfgap3 PE=1 SV=1	A0A0R4J0T8 (+1)	58 kDa	Mus musculus
T-complex protein 1 subunit beta OS=Mus musculus OX=10090 GN=Cct2 PE=1 SV=4	P80314	57 kDa	Mus musculus								myelin sheath					ubiquitin protein ligase binding
Chromobox protein homolog 3 OS=Mus musculus OX=10090 GN=Cbx3 PE=1 SV=2	P23198 (+1)	21 kDa	Mus musculus
Calmodulin-3 OS=Mus musculus OX=10090 GN=Calm3 PE=1 SV=1	P0DP28 (+1)	17 kDa	Mus musculus								myelin sheath
Periostin OS=Mus musculus OX=10090 GN=Postn PE=1 SV=2	Q62009 (+4)	93 kDa	Mus musculus
Tetratricopeptide repeat protein 38 OS=Mus musculus OX=10090 GN=Ttc38 PE=1 SV=2	A3KMP2	52 kDa	Mus musculus
Myeloid-derived growth factor OS=Mus musculus OX=10090 GN=Mydgf PE=1 SV=1	Q9CPT4	18 kDa	Mus musculus
Pregnancy zone protein OS=Mus musculus OX=10090 GN=Pzp PE=1 SV=3	Q61838	166 kDa	Mus musculus
Isoform 2 of Clathrin light chain B OS=Mus musculus OX=10090 GN=Cltb	Q6IRU5-2	23 kDa	Mus musculus
Thimet oligopeptidase OS=Mus musculus OX=10090 GN=Thop1 PE=1 SV=1	A0A0R4IZY0 (+1)	78 kDa	Mus musculus
Adapter molecule crk OS=Mus musculus OX=10090 GN=Crk PE=1 SV=1	Q64010	34 kDa	Mus musculus													ubiquitin protein ligase binding
N(G),N(G)-dimethylarginine dimethylaminohydrolase 2 OS=Mus musculus OX=10090 GN=Ddah2 PE=1 SV=1	Q99LD8	30 kDa	Mus musculus
Inorganic pyrophosphatase OS=Mus musculus OX=10090 GN=Ppa1 PE=1 SV=1	Q9D819	33 kDa	Mus musculus
Angiotensin-converting enzyme OS=Mus musculus OX=10090 GN=Ace PE=1 SV=3	P09470	151 kDa	Mus musculus
GDP-L-fucose synthase OS=Mus musculus OX=10090 GN=Tsta3 PE=1 SV=1	A0A2R8VI39 (+2)	39 kDa	Mus musculus
Ras-related protein Rap-1b OS=Mus musculus OX=10090 GN=Rap1b PE=1 SV=2	Q99JI6	21 kDa	Mus musculus
Peripherin OS=Mus musculus OX=10090 GN=Prph PE=1 SV=2	P15331 (+2)	54 kDa	Mus musculus												structural constituent of cytoskeleton
High mobility group protein B1 (Fragment) OS=Mus musculus OX=10090 GN=Hmgb1 PE=1 SV=1	A0A0J9YUZ4 (+1)	24 kDa	Mus musculus
Synemin OS=Mus musculus OX=10090 GN=Synm PE=1 SV=2	Q70IV5 (+1)	173 kDa	Mus musculus												structural constituent of cytoskeleton
Cluster of Heterogeneous nuclear ribonucleoprotein H OS=Mus musculus OX=10090 GN=Hnrnph1 PE=1 SV=3 (O35737)	O35737 [4]	49 kDa	Mus musculus
Isocitrate dehydrogenase [NADP] cytoplasmic OS=Mus musculus OX=10090 GN=Idh1 PE=1 SV=2	O88844	47 kDa	Mus musculus		NADP metabolic process
Cytochrome b-c1 complex subunit 1, mitochondrial OS=Mus musculus OX=10090 GN=Uqcrc1 PE=1 SV=2	Q9CZ13	53 kDa	Mus musculus		mitochondrial electron transport, ubiquinol to cytochrome c						myelin sheath					ubiquitin protein ligase binding
Ornithine aminotransferase, mitochondrial OS=Mus musculus OX=10090 GN=Oat PE=1 SV=1	P29758	48 kDa	Mus musculus
Serine/arginine-rich splicing factor 3 OS=Mus musculus OX=10090 GN=Srsf3 PE=1 SV=1	P84104 (+1)	19 kDa	Mus musculus
Isoform 2 of Tropomyosin beta chain OS=Mus musculus OX=10090 GN=Tpm2	P58774-2	33 kDa	Mus musculus
Arginine-rich, mutated in early stage tumors, isoform CRA_b OS=Mus musculus OX=10090 GN=Manf PE=1 SV=1	Q3TMX5 (+1)	20 kDa	Mus musculus									perinuclear region of cytoplasm
Na(+)/H(+) exchange regulatory cofactor NHE-RF1 OS=Mus musculus OX=10090 GN=Slc9a3r1 PE=1 SV=3	P70441	39 kDa	Mus musculus									perinuclear region of cytoplasm
Keratin, type I cytoskeletal 18 OS=Mus musculus OX=10090 GN=Krt18 PE=1 SV=5	P05784	48 kDa	Mus musculus									perinuclear region of cytoplasm
Vitamin D-binding protein OS=Mus musculus OX=10090 GN=Gc PE=1 SV=2	P21614	54 kDa	Mus musculus					blood microparticle				perinuclear region of cytoplasm
Seminal vesicle secretory protein 5 OS=Mus musculus OX=10090 GN=Svs5 PE=2 SV=1	P30933	13 kDa	Mus musculus
Cytidine deaminase OS=Mus musculus OX=10090 GN=Cda PE=1 SV=2	P56389	16 kDa	Mus musculus		CMP catabolic process, UMP salvage, dCMP catabolic process
Glutathione S-transferase omega-1 OS=Mus musculus OX=10090 GN=Gsto1 PE=1 SV=2	O09131	27 kDa	Mus musculus
Cluster of Ras-related protein Rab-1A OS=Mus musculus OX=10090 GN=Rab1A PE=1 SV=3 (P62821)	P62821 [12]	23 kDa	Mus musculus									perinuclear region of cytoplasm
Long-chain specific acyl-CoA dehydrogenase, mitochondrial OS=Mus musculus OX=10090 GN=Acadl PE=1 SV=2	P51174	48 kDa	Mus musculus
Guanosine-3',5'-bis(diphosphate) 3'-pyrophosphohydrolase MESH1 OS=Mus musculus OX=10090 GN=Hddc3 PE=1 SV=1	Q9D114	20 kDa	Mus musculus
RNA binding motif protein, X chromosome, isoform CRA_b OS=Mus musculus OX=10090 GN=Rbmx PE=1 SV=1	A2AFI3 (+2)	33 kDa	Mus musculus
Cluster of Protein kinase C and casein kinase substrate in neurons protein 2 OS=Mus musculus OX=10090 GN=Pacsin2 PE=1 SV=1 (Q9WVE8)	Q9WVE8 [2]	56 kDa	Mus musculus							caveola
Nidogen-1 OS=Mus musculus OX=10090 GN=Nid1 PE=1 SV=2	P10493	137 kDa	Mus musculus
Cluster of Actin, alpha cardiac muscle 1 OS=Mus musculus OX=10090 GN=Actc1 PE=1 SV=1 (P68033)	P68033 [6]	42 kDa	Mus musculus							membrane raft	myelin sheath				structural constituent of postsynaptic actin cytoskeleton
Cluster of Ezrin OS=Mus musculus OX=10090 GN=Ezr PE=1 SV=3 (P26040)	P26040 [3]	69 kDa	Mus musculus							plasma membrane raft	myelin sheath	perinuclear region of cytoplasm
Elongation factor 1-beta OS=Mus musculus OX=10090 GN=Eef1b PE=1 SV=5	O70251	25 kDa	Mus musculus
Protein SET (Fragment) OS=Mus musculus OX=10090 GN=Set PE=1 SV=1	A2BE93 (+2)	25 kDa	Mus musculus
Sialic acid synthase OS=Mus musculus OX=10090 GN=Nans PE=1 SV=1	Q99J77	40 kDa	Mus musculus
RIKEN cDNA 1300017J02 gene OS=Mus musculus OX=10090 GN=1300017J02Rik PE=1 SV=1	D3YY36 (+1)	69 kDa	Mus musculus
Alpha-2-macroglobulin receptor-associated protein OS=Mus musculus OX=10090 GN=Lrpap1 PE=1 SV=1	P55302	42 kDa	Mus musculus
Leukotriene A-4 hydrolase OS=Mus musculus OX=10090 GN=Lta4h PE=1 SV=4	P24527	69 kDa	Mus musculus
Histone H4 OS=Mus musculus OX=10090 GN=Hist1h4a PE=1 SV=2	P62806	11 kDa	Mus musculus
Histone H2B type 1-B OS=Mus musculus OX=10090 GN=Hist1h2bb PE=1 SV=3	Q64475	14 kDa	Mus musculus
Plasminogen activator inhibitor 1 RNA-binding protein OS=Mus musculus OX=10090 GN=Serbp1 PE=1 SV=1	A0A0N4SV32 (+4)	40 kDa	Mus musculus
Dermatopontin OS=Mus musculus OX=10090 GN=Dpt PE=1 SV=1	Q9QZZ6	24 kDa	Mus musculus
Collagen alpha-1(I) chain OS=Mus musculus OX=10090 GN=Col1a1 PE=1 SV=4	P11087	138 kDa	Mus musculus
Cluster of Nucleoside diphosphate kinase B OS=Mus musculus OX=10090 GN=Nme2 PE=1 SV=1 (Q01768)	Q01768 [2]	17 kDa	Mus musculus		CTP biosynthetic process, GTP biosynthetic process, UTP biosynthetic process, dTMP biosynthetic process						myelin sheath	perinuclear region of cytoplasm
Polymeric immunoglobulin receptor OS=Mus musculus OX=10090 GN=Pigr PE=1 SV=1	O70570	85 kDa	Mus musculus
Cluster of Alpha-1-antitrypsin 1-2 OS=Mus musculus OX=10090 GN=Serpina1b PE=1 SV=2 (P22599)	P22599 [3]	46 kDa	Mus musculus
Putative ATP-dependent RNA helicase Pl10 OS=Mus musculus OX=10090 GN=D1Pas1 PE=1 SV=1	P16381 (+1)	73 kDa	Mus musculus
Thioredoxin-dependent peroxide reductase, mitochondrial OS=Mus musculus OX=10090 GN=Prdx3 PE=1 SV=1	P20108	28 kDa	Mus musculus								myelin sheath
Heterogeneous nuclear ribonucleoprotein A1 OS=Mus musculus OX=10090 GN=Hnrnpa1 PE=1 SV=2	P49312 (+2)	34 kDa	Mus musculus
Endoplasmic reticulum chaperone BiP OS=Mus musculus OX=10090 GN=Hspa5 PE=1 SV=3	P20029	72 kDa	Mus musculus			protein refolding					myelin sheath		smooth endoplasmic reticulum	protein binding involved in protein folding		ubiquitin protein ligase binding
ATP synthase subunit beta, mitochondrial OS=Mus musculus OX=10090 GN=Atp5f1b PE=1 SV=2	P56480	56 kDa	Mus musculus		mitochondrial ATP synthesis coupled proton transport					membrane raft	myelin sheath
Macrophage migration inhibitory factor OS=Mus musculus OX=10090 GN=Mif PE=1 SV=2	P34884	13 kDa	Mus musculus								myelin sheath
Protein disulfide-isomerase A3 OS=Mus musculus OX=10090 GN=Pdia3 PE=1 SV=2	P27773	57 kDa	Mus musculus								myelin sheath		smooth endoplasmic reticulum
Hydroxyacyl-coenzyme A dehydrogenase, mitochondrial OS=Mus musculus OX=10090 GN=Hadh PE=1 SV=2	Q61425	34 kDa	Mus musculus
Isovaleryl-CoA dehydrogenase, mitochondrial OS=Mus musculus OX=10090 GN=Ivd PE=1 SV=1	Q9JHI5	46 kDa	Mus musculus
Talin-1 OS=Mus musculus OX=10090 GN=Tln1 PE=1 SV=2	P26039	270 kDa	Mus musculus												structural constituent of cytoskeleton
Sepiapterin reductase OS=Mus musculus OX=10090 GN=Spr PE=1 SV=1	Q64105	28 kDa	Mus musculus
Cluster of Keratin, type I cytoskeletal 19 OS=Mus musculus OX=10090 GN=Krt19 PE=1 SV=1 (P19001)	P19001 [8]	45 kDa	Mus musculus
Basement membrane-specific heparan sulfate proteoglycan core protein OS=Mus musculus OX=10090 GN=Hspg2 PE=1 SV=1	B1B0C7 (+2)	469 kDa	Mus musculus
Prostaglandin E synthase 3 OS=Mus musculus OX=10090 GN=Ptges3 PE=1 SV=1	D3Z7C6 (+1)	15 kDa	Mus musculus
Transthyretin OS=Mus musculus OX=10090 GN=Ttr PE=1 SV=1	P07309	16 kDa	Mus musculus
Methanethiol oxidase OS=Mus musculus OX=10090 GN=Selenbp1 PE=1 SV=2	P17563	53 kDa	Mus musculus
Multiple coagulation factor deficiency protein 2 homolog OS=Mus musculus OX=10090 GN=Mcfd2 PE=1 SV=1	Q8K5B2	16 kDa	Mus musculus
Lumican OS=Mus musculus OX=10090 GN=Lum PE=1 SV=2	P51885	38 kDa	Mus musculus
Decorin OS=Mus musculus OX=10090 GN=Dcn PE=1 SV=1	P28654	40 kDa	Mus musculus				positive regulation of mitochondrial depolarization
Collagen alpha-1(XV) chain OS=Mus musculus OX=10090 GN=Col15a1 PE=1 SV=1	A2AJY2 (+1)	138 kDa	Mus musculus
Serine/threonine-protein phosphatase 2A catalytic subunit alpha isoform OS=Mus musculus OX=10090 GN=Ppp2ca PE=1 SV=1	P63330	36 kDa	Mus musculus							membrane raft
Nucleolin OS=Mus musculus OX=10090 GN=Ncl PE=1 SV=2	P09405	77 kDa	Mus musculus
Cluster of Alpha-actinin-4 OS=Mus musculus OX=10090 GN=Actn4 PE=1 SV=1 (A0A1L1SV25)	A0A1L1SV25 [4]	107 kDa	Mus musculus
GTP:AMP phosphotransferase AK3, mitochondrial OS=Mus musculus OX=10090 GN=Ak3 PE=1 SV=3	Q9WTP7	25 kDa	Mus musculus		ADP biosynthetic process, AMP metabolic process, AMP phosphorylation, GTP metabolic process, ITP metabolic process, UTP metabolic process, dATP metabolic process, nucleoside triphosphate biosynthetic process
4-trimethylaminobutyraldehyde dehydrogenase OS=Mus musculus OX=10090 GN=Aldh9a1 PE=1 SV=1	Q3U367 (+1)	56 kDa	Mus musculus
Prelamin-A/C OS=Mus musculus OX=10090 GN=Lmna PE=1 SV=2	P48678	74 kDa	Mus musculus									perinuclear region of cytoplasm			structural constituent of cytoskeleton
6-phosphogluconolactonase OS=Mus musculus OX=10090 GN=Pgls PE=1 SV=1	Q9CQ60	27 kDa	Mus musculus		pentose-phosphate shunt, oxidative branch
Carbonic anhydrase 2 OS=Mus musculus OX=10090 GN=Ca2 PE=1 SV=4	P00920	29 kDa	Mus musculus								myelin sheath
Angiotensinogen OS=Mus musculus OX=10090 GN=Agt PE=1 SV=1	P11859 (+1)	52 kDa	Mus musculus
Protein transport protein Sec31A OS=Mus musculus OX=10090 GN=Sec31a PE=1 SV=2	Q3UPL0 (+2)	134 kDa	Mus musculus									perinuclear region of cytoplasm
Proteasome subunit alpha type-1 OS=Mus musculus OX=10090 GN=Psma1 PE=1 SV=1	Q9R1P4	30 kDa	Mus musculus
Protein S100-A10 OS=Mus musculus OX=10090 GN=S100a10 PE=1 SV=2	P08207	11 kDa	Mus musculus							membrane raft
Lysosomal alpha-glucosidase OS=Mus musculus OX=10090 GN=Gaa PE=1 SV=2	P70699	106 kDa	Mus musculus
Peptidyl-prolyl cis-trans isomerase A OS=Mus musculus OX=10090 GN=Ppia PE=1 SV=2	P17742	18 kDa	Mus musculus								myelin sheath
Retinal dehydrogenase 1 OS=Mus musculus OX=10090 GN=Aldh1a1 PE=1 SV=5	P24549	54 kDa	Mus musculus
Nucleobindin-2 OS=Mus musculus OX=10090 GN=Nucb2 PE=1 SV=2	P81117	50 kDa	Mus musculus
Cluster of Calumenin OS=Mus musculus OX=10090 GN=Calu PE=1 SV=1 (O35887)	O35887 [2]	37 kDa	Mus musculus
Indolethylamine N-methyltransferase OS=Mus musculus OX=10090 GN=Inmt PE=1 SV=1	P40936	29 kDa	Mus musculus
L-xylulose reductase OS=Mus musculus OX=10090 GN=Dcxr PE=1 SV=2	Q91X52	26 kDa	Mus musculus		NADP metabolic process, glucuronate catabolic process to xylulose 5-phosphate
Chloride intracellular channel protein 1 OS=Mus musculus OX=10090 GN=Clic1 PE=1 SV=3	Q9Z1Q5	27 kDa	Mus musculus									perinuclear region of cytoplasm
Spermidine synthase OS=Mus musculus OX=10090 GN=Srm PE=1 SV=1	Q64674	34 kDa	Mus musculus
Protein S100-A6 OS=Mus musculus OX=10090 GN=S100a6 PE=1 SV=3	P14069	10 kDa	Mus musculus									perinuclear region of cytoplasm
Seminal vesicle protein, secretion 2 OS=Mus musculus OX=10090 GN=Svs2 PE=1 SV=1	Q8BS30	41 kDa	Mus musculus
Beta-2-microglobulin OS=Mus musculus OX=10090 GN=B2m PE=1 SV=2	P01887	14 kDa	Mus musculus			protein refolding
Peptidyl-prolyl cis-trans isomerase FKBP1A OS=Mus musculus OX=10090 GN=Fkbp1a PE=1 SV=2	P26883	12 kDa	Mus musculus
Aminopeptidase B OS=Mus musculus OX=10090 GN=Rnpep PE=1 SV=1	E9PYF1 (+1)	68 kDa	Mus musculus
Lamina-associated polypeptide 2, isoforms alpha/zeta OS=Mus musculus OX=10090 GN=Tmpo PE=1 SV=4	Q61033	75 kDa	Mus musculus
60S acidic ribosomal protein P0 OS=Mus musculus OX=10090 GN=Rplp0 PE=1 SV=3	P14869	34 kDa	Mus musculus
Glyceraldehyde-3-phosphate dehydrogenase OS=Mus musculus OX=10090 GN=Gapdh PE=1 SV=2	P16858	36 kDa	Mus musculus	canonical glycolysis	canonical glycolysis, glyceraldehyde-3-phosphate biosynthetic process, glycolytic process						myelin sheath
Stromal cell-derived factor 2-like protein 1 OS=Mus musculus OX=10090 GN=Sdf2l1 PE=1 SV=2	Q9ESP1	24 kDa	Mus musculus
Nuclear transport factor 2 OS=Mus musculus OX=10090 GN=Nutf2 PE=1 SV=1	P61971	14 kDa	Mus musculus
9530003J23Rik protein OS=Mus musculus OX=10090 GN=9530003J23Rik PE=2 SV=1	Q8BM26	17 kDa	Mus musculus
40S ribosomal protein S19 (Fragment) OS=Mus musculus OX=10090 GN=Rps19 PE=1 SV=2	D3YUT3 (+2)	15 kDa	Mus musculus
Vitronectin OS=Mus musculus OX=10090 GN=Vtn PE=1 SV=2	P29788	55 kDa	Mus musculus
Signal transducer and activator of transcription OS=Mus musculus OX=10090 GN=Stat1 PE=1 SV=1	A0A087WSP5 (+3)	88 kDa	Mus musculus
Serine/arginine-rich-splicing factor 11 (Fragment) OS=Mus musculus OX=10090 GN=Srsf11 PE=1 SV=1	D3Z4B0 (+2)	19 kDa	Mus musculus
Cluster of Elongation factor 1-delta OS=Mus musculus OX=10090 GN=Eef1d PE=1 SV=1 (A0A0R4J1L2)	A0A0R4J1L2 [7]	29 kDa	Mus musculus
Galectin-1 OS=Mus musculus OX=10090 GN=Lgals1 PE=1 SV=3	P16045	15 kDa	Mus musculus
Calreticulin OS=Mus musculus OX=10090 GN=Calr PE=1 SV=1	P14211	48 kDa	Mus musculus									perinuclear region of cytoplasm	smooth endoplasmic reticulum			ubiquitin protein ligase binding
Ribulose-phosphate 3-epimerase OS=Mus musculus OX=10090 GN=Rpe PE=1 SV=1	B2KGF0 (+1)	26 kDa	Mus musculus
ATP synthase subunit alpha, mitochondrial OS=Mus musculus OX=10090 GN=Atp5f1a PE=1 SV=1	Q03265	60 kDa	Mus musculus		ATP synthesis coupled proton transport, mitochondrial ATP synthesis coupled proton transport					membrane raft	myelin sheath
Aconitate hydratase, mitochondrial OS=Mus musculus OX=10090 GN=Aco2 PE=1 SV=1	Q99KI0	85 kDa	Mus musculus								myelin sheath
Myc box-dependent-interacting protein 1 OS=Mus musculus OX=10090 GN=Bin1 PE=1 SV=1	A0A3Q4EBK4 (+3)	46 kDa	Mus musculus
Alpha-1B-glycoprotein OS=Mus musculus OX=10090 GN=A1bg PE=1 SV=1	Q19LI2	57 kDa	Mus musculus
Annexin A2 OS=Mus musculus OX=10090 GN=Anxa2 PE=1 SV=2	P07356	39 kDa	Mus musculus							membrane raft	Schmidt-Lanterman incisure, myelin sheath adaxonal region	perinuclear region of cytoplasm
14-3-3 protein theta (Fragment) OS=Mus musculus OX=10090 GN=Ywhaq PE=1 SV=1	F6VW30 (+3)	34 kDa	Mus musculus
Protein phosphatase 1 regulatory subunit 12B OS=Mus musculus OX=10090 GN=Ppp1r12b PE=1 SV=2	Q8BG95	109 kDa	Mus musculus
Cluster of Beta-globin OS=Mus musculus OX=10090 GN=Hbb-bs PE=1 SV=1 (A8DUK4)	A8DUK4 [3]	16 kDa	Mus musculus					blood microparticle			myelin sheath
40S ribosomal protein S28 OS=Mus musculus OX=10090 GN=Rps28 PE=1 SV=1	P62858	8 kDa	Mus musculus
Cluster of Phosphoglycerate kinase 1 OS=Mus musculus OX=10090 GN=Pgk1 PE=1 SV=4 (P09411)	P09411 [2]	45 kDa	Mus musculus	canonical glycolysis	canonical glycolysis, glyceraldehyde-3-phosphate biosynthetic process, glycolytic process					membrane raft
Ribonuclease T2-B (Fragment) OS=Mus musculus OX=10090 GN=Rnaset2b PE=1 SV=1	A0A338P711 (+2)	19 kDa	Mus musculus
Interferon-induced protein with tetratricopeptide repeats 3B OS=Mus musculus OX=10090 GN=Ifit3b PE=1 SV=1	E9PV48 (+1)	47 kDa	Mus musculus
Serine/arginine-rich-splicing factor 1 OS=Mus musculus OX=10090 GN=Srsf1 PE=1 SV=1	H7BX95 (+1)	28 kDa	Mus musculus
Protein FAM3C (Fragment) OS=Mus musculus OX=10090 GN=Fam3c PE=1 SV=1	E9Q6F0 (+3)	12 kDa	Mus musculus
Glutamate dehydrogenase 1, mitochondrial OS=Mus musculus OX=10090 GN=Glud1 PE=1 SV=1	P26443	61 kDa	Mus musculus
Prothrombin OS=Mus musculus OX=10090 GN=F2 PE=1 SV=1	P19221	70 kDa	Mus musculus
Sorbitol dehydrogenase OS=Mus musculus OX=10090 GN=Sord PE=1 SV=3	Q64442	38 kDa	Mus musculus		glucuronate catabolic process to xylulose 5-phosphate
Cluster of Isoform 2 of Heterogeneous nuclear ribonucleoprotein M OS=Mus musculus OX=10090 GN=Hnrnpm (Q9D0E1-2)	Q9D0E1-2 [2]	74 kDa	Mus musculus
Biglycan OS=Mus musculus OX=10090 GN=Bgn PE=1 SV=1	P28653	42 kDa	Mus musculus
Sorbin and SH3 domain-containing protein 1 OS=Mus musculus OX=10090 GN=Sorbs1 PE=1 SV=1	A0A286YCI8 (+12)	143 kDa	Mus musculus
Coatomer subunit beta' OS=Mus musculus OX=10090 GN=Copb2 PE=1 SV=2	O55029	102 kDa	Mus musculus
ATP synthase-coupling factor 6, mitochondrial OS=Mus musculus OX=10090 GN=Atp5pf PE=1 SV=1	P97450	12 kDa	Mus musculus		mitochondrial ATP synthesis coupled proton transport
Spectrin alpha chain, non-erythrocytic 1 OS=Mus musculus OX=10090 GN=Sptan1 PE=1 SV=1	A3KGU5 (+5)	283 kDa	Mus musculus
Tropomyosin alpha-4 chain OS=Mus musculus OX=10090 GN=Tpm4 PE=1 SV=3	Q6IRU2	28 kDa	Mus musculus
6-phosphogluconate dehydrogenase, decarboxylating OS=Mus musculus OX=10090 GN=Pgd PE=1 SV=3	Q9DCD0	53 kDa	Mus musculus		NADP metabolic process, pentose-phosphate shunt, pentose-phosphate shunt, oxidative branch
Microfibrillar-associated protein 5 (Fragment) OS=Mus musculus OX=10090 GN=Mfap5 PE=1 SV=1	D3Z3L7 (+3)	14 kDa	Mus musculus
Reticulocalbin-1 OS=Mus musculus OX=10090 GN=Rcn1 PE=1 SV=1	Q05186	38 kDa	Mus musculus
Glutathione S-transferase theta-2 (Fragment) OS=Mus musculus OX=10090 GN=Gstt2 PE=1 SV=1	A0A1W2P7J9 (+1)	21 kDa	Mus musculus
Macrophage mannose receptor 1 OS=Mus musculus OX=10090 GN=Mrc1 PE=1 SV=2	Q61830	165 kDa	Mus musculus
Desmoglein-2 OS=Mus musculus OX=10090 GN=Dsg2 PE=1 SV=3	O55111	122 kDa	Mus musculus
Histone H1.0 OS=Mus musculus OX=10090 GN=H1f0 PE=2 SV=4	P10922	21 kDa	Mus musculus						euchromatin
Cluster of Mitochondrial import inner membrane translocase subunit Tim13 OS=Mus musculus OX=10090 GN=Timm13 PE=1 SV=1 (P62075)	P62075 [2]	10 kDa	Mus musculus
Probable ATP-dependent RNA helicase DDX5 OS=Mus musculus OX=10090 GN=Ddx5 PE=1 SV=2	Q61656 (+2)	69 kDa	Mus musculus
Immunoglobulin heavy constant mu (Fragment) OS=Mus musculus OX=10090 GN=Ighm PE=1 SV=1	A0A075B5P6 (+3)	50 kDa	Mus musculus
Integrin alpha-1 OS=Mus musculus OX=10090 GN=Itga1 PE=1 SV=2	Q3V3R4	131 kDa	Mus musculus
Acidic leucine-rich nuclear phosphoprotein 32 family member E (Fragment) OS=Mus musculus OX=10090 GN=Anp32e PE=1 SV=1	E9PZF5 (+3)	19 kDa	Mus musculus
Golgi apparatus protein 1 (Fragment) OS=Mus musculus OX=10090 GN=Glg1 PE=1 SV=1	F8WHM5 (+1)	132 kDa	Mus musculus
Cluster of Histone H2A type 2-C OS=Mus musculus OX=10090 GN=Hist2h2ac PE=1 SV=3 (Q64523)	Q64523 [13]	14 kDa	Mus musculus						euchromatin
Hemopexin OS=Mus musculus OX=10090 GN=Hpx PE=1 SV=2	Q91X72	51 kDa	Mus musculus
Heterogeneous nuclear ribonucleoprotein A/B OS=Mus musculus OX=10090 GN=Hnrnpab PE=1 SV=1	Q20BD0 (+2)	36 kDa	Mus musculus
Dynactin subunit 2 OS=Mus musculus OX=10090 GN=Dctn2 PE=1 SV=3	Q99KJ8	44 kDa	Mus musculus
Alpha-aminoadipic semialdehyde dehydrogenase OS=Mus musculus OX=10090 GN=Aldh7a1 PE=1 SV=4	Q9DBF1 (+1)	59 kDa	Mus musculus
Carboxypeptidase Q OS=Mus musculus OX=10090 GN=Cpq PE=1 SV=1	Q9WVJ3	52 kDa	Mus musculus
Enoyl-CoA delta isomerase 1, mitochondrial OS=Mus musculus OX=10090 GN=Eci1 PE=1 SV=2	P42125	32 kDa	Mus musculus
Phosphatidylethanolamine-binding protein 1 OS=Mus musculus OX=10090 GN=Pebp1 PE=1 SV=3	P70296	21 kDa	Mus musculus								myelin sheath
Fructose-bisphosphate aldolase C OS=Mus musculus OX=10090 GN=Aldoc PE=1 SV=4	P05063	39 kDa	Mus musculus		fructose 1,6-bisphosphate metabolic process, glycolytic process
Laminin subunit gamma-1 OS=Mus musculus OX=10090 GN=Lamc1 PE=1 SV=1	F8VQJ3	177 kDa	Mus musculus
Core histone macro-H2A.1 OS=Mus musculus OX=10090 GN=H2afy PE=1 SV=3	Q9QZQ8 (+1)	40 kDa	Mus musculus
Seminal vesicle secretory protein 4 OS=Mus musculus OX=10090 GN=Svs4 PE=1 SV=2	P18419	13 kDa	Mus musculus
Glutathione S-transferase P 1 OS=Mus musculus OX=10090 GN=Gstp1 PE=1 SV=2	P19157	24 kDa	Mus musculus
GTP-binding nuclear protein Ran OS=Mus musculus OX=10090 GN=Ran PE=1 SV=3	P62827	24 kDa	Mus musculus		GTP metabolic process
Cluster of Serine/threonine-protein phosphatase PP1-beta catalytic subunit OS=Mus musculus OX=10090 GN=Ppp1cb PE=1 SV=3 (P62141)	P62141 [2]	37 kDa	Mus musculus
60S ribosomal protein L5 OS=Mus musculus OX=10090 GN=Rpl5 PE=1 SV=3	P47962	34 kDa	Mus musculus
Transcobalamin-2 OS=Mus musculus OX=10090 GN=Tcn2 PE=1 SV=1	O88968	48 kDa	Mus musculus
Alpha-N-acetylglucosaminidase OS=Mus musculus OX=10090 GN=Naglu PE=1 SV=1	O88325	83 kDa	Mus musculus
Isocitrate dehydrogenase [NADP], mitochondrial OS=Mus musculus OX=10090 GN=Idh2 PE=1 SV=3	P54071	51 kDa	Mus musculus		NADP biosynthetic process, NADP metabolic process
Creatine kinase B-type OS=Mus musculus OX=10090 GN=Ckb PE=1 SV=1	Q04447	43 kDa	Mus musculus		phosphocreatine biosynthetic process						myelin sheath					ubiquitin protein ligase binding
Alcohol dehydrogenase 1 OS=Mus musculus OX=10090 GN=Adh1 PE=1 SV=2	P00329	40 kDa	Mus musculus
S-methyl-5'-thioadenosine phosphorylase OS=Mus musculus OX=10090 GN=Mtap PE=1 SV=1	Q9CQ65	31 kDa	Mus musculus
Alpha-parvin OS=Mus musculus OX=10090 GN=Parva PE=1 SV=1	Q9EPC1	42 kDa	Mus musculus
Carbonyl reductase [NADPH] 1 OS=Mus musculus OX=10090 GN=Cbr1 PE=1 SV=3	P48758	31 kDa	Mus musculus
Annexin OS=Mus musculus OX=10090 GN=Anxa1 PE=1 SV=1	A0A494BBD8 (+1)	34 kDa	Mus musculus
Ras-related protein Rab-11B OS=Mus musculus OX=10090 GN=Rab11b PE=1 SV=3	P46638	24 kDa	Mus musculus
Collagen alpha-1(XIV) chain OS=Mus musculus OX=10090 GN=Col14a1 PE=1 SV=1	K3W4R4	193 kDa	Mus musculus
Integrin-linked protein kinase OS=Mus musculus OX=10090 GN=Ilk PE=1 SV=2	O55222	51 kDa	Mus musculus
Profilin-1 OS=Mus musculus OX=10090 GN=Pfn1 PE=1 SV=2	P62962	15 kDa	Mus musculus
Isochorismatase domain-containing protein 1 OS=Mus musculus OX=10090 GN=Isoc1 PE=1 SV=1	Q91V64	32 kDa	Mus musculus
SH3 domain-binding glutamic acid-rich-like protein OS=Mus musculus OX=10090 GN=Sh3bgrl PE=1 SV=1	Q9JJU8	13 kDa	Mus musculus
Proteasome subunit alpha type (Fragment) OS=Mus musculus OX=10090 GN=Psma4 PE=1 SV=1	E9PW69 (+1)	23 kDa	Mus musculus
ATP synthase subunit d, mitochondrial OS=Mus musculus OX=10090 GN=Atp5pd PE=1 SV=3	Q9DCX2	19 kDa	Mus musculus		ATP synthesis coupled proton transport, mitochondrial ATP synthesis coupled proton transport						myelin sheath
Nucleosome assembly protein 1-like 1 OS=Mus musculus OX=10090 GN=Nap1l1 PE=1 SV=2	P28656 (+2)	45 kDa	Mus musculus
Plectin OS=Mus musculus OX=10090 GN=Plec PE=1 SV=1	E9Q3W4 (+16)	499 kDa	Mus musculus
Cathepsin D OS=Mus musculus OX=10090 GN=Ctsd PE=1 SV=2	F8WIR1 (+1)	44 kDa	Mus musculus
Heterogeneous nuclear ribonucleoproteins A2/B1 OS=Mus musculus OX=10090 GN=Hnrnpa2b1 PE=1 SV=2	O88569 (+2)	37 kDa	Mus musculus
Glutathione S-transferase Mu 5 OS=Mus musculus OX=10090 GN=Gstm5 PE=1 SV=1	P48774	27 kDa	Mus musculus
Lysosomal protective protein OS=Mus musculus OX=10090 GN=Ctsa PE=1 SV=1	P16675	54 kDa	Mus musculus
Fermitin family homolog 2 OS=Mus musculus OX=10090 GN=Fermt2 PE=1 SV=1	Q8CIB5	78 kDa	Mus musculus
Cluster of Histocompatibility 2, Q region locus 4 OS=Mus musculus OX=10090 GN=H2-Q4 PE=1 SV=1 (Q8HWB2)	Q8HWB2 [2]	40 kDa	Mus musculus
Plasminogen OS=Mus musculus OX=10090 GN=Plg PE=1 SV=3	P20918	91 kDa	Mus musculus
RNA-binding protein 3 OS=Mus musculus OX=10090 GN=Rbm3 PE=1 SV=1	O89086 (+1)	17 kDa	Mus musculus
Hypoxia up-regulated protein 1 OS=Mus musculus OX=10090 GN=Hyou1 PE=1 SV=1	Q9JKR6	111 kDa	Mus musculus										smooth endoplasmic reticulum
Splicing factor, proline- and glutamine-rich OS=Mus musculus OX=10090 GN=Sfpq PE=1 SV=1	Q8VIJ6	75 kDa	Mus musculus
Eukaryotic translation initiation factor 3 subunit I OS=Mus musculus OX=10090 GN=Eif3i PE=1 SV=1	Q9QZD9	36 kDa	Mus musculus
Acetyl-CoA acetyltransferase, mitochondrial OS=Mus musculus OX=10090 GN=Acat1 PE=1 SV=1	Q8QZT1	45 kDa	Mus musculus		coenzyme A biosynthetic process
60S ribosomal protein L30 OS=Mus musculus OX=10090 GN=Rpl30 PE=1 SV=1	A0A2I3BQF4 (+1)	10 kDa	Mus musculus
Leucine-rich repeat-containing protein 59 OS=Mus musculus OX=10090 GN=Lrrc59 PE=1 SV=1	Q922Q8	35 kDa	Mus musculus
Annexin A4 OS=Mus musculus OX=10090 GN=Anxa4 PE=1 SV=4	P97429	36 kDa	Mus musculus									perinuclear region of cytoplasm
60S ribosomal protein L6 OS=Mus musculus OX=10090 GN=Rpl6 PE=1 SV=3	P47911	34 kDa	Mus musculus
Cluster of Elongation factor 1-alpha 1 OS=Mus musculus OX=10090 GN=Eef1a1 PE=1 SV=3 (P10126)	P10126 [2]	50 kDa	Mus musculus								myelin sheath
Cluster of Ras-related protein R-Ras OS=Mus musculus OX=10090 GN=Rras PE=1 SV=1 (P10833)	P10833 [3]	24 kDa	Mus musculus
Amine oxidase (Fragment) OS=Mus musculus OX=10090 GN=Aoc3 PE=1 SV=1	A2A4I8 (+2)	53 kDa	Mus musculus
Golgi reassembly stacking protein 2, isoform CRA_d OS=Mus musculus OX=10090 GN=Gorasp2 PE=1 SV=1	A2ATI9 (+1)	45 kDa	Mus musculus
Annexin A3 OS=Mus musculus OX=10090 GN=Anxa3 PE=1 SV=4	O35639	36 kDa	Mus musculus
Acidic leucine-rich nuclear phosphoprotein 32 family member A OS=Mus musculus OX=10090 GN=Anp32a PE=1 SV=1	O35381	29 kDa	Mus musculus									perinuclear region of cytoplasm
ATP synthase subunit O, mitochondrial OS=Mus musculus OX=10090 GN=Atp5po PE=1 SV=1	Q9DB20	23 kDa	Mus musculus		mitochondrial ATP synthesis coupled proton transport						myelin sheath
Cluster of Ras-related protein Rab-2A OS=Mus musculus OX=10090 GN=Rab2a PE=1 SV=1 (P53994)	P53994 [3]	24 kDa	Mus musculus									perinuclear region of cytoplasm
Aldo-keto reductase family 1 member B7 OS=Mus musculus OX=10090 GN=Akr1b7 PE=1 SV=4	P21300	36 kDa	Mus musculus
Small nuclear ribonucleoprotein F OS=Mus musculus OX=10090 GN=Snrpf PE=1 SV=1	P62307	10 kDa	Mus musculus
Carbonic anhydrase 3 OS=Mus musculus OX=10090 GN=Ca3 PE=1 SV=3	P16015	29 kDa	Mus musculus
26S proteasome regulatory subunit 6A OS=Mus musculus OX=10090 GN=Psmc3 PE=1 SV=1	A2AGN7 (+2)	45 kDa	Mus musculus
Splicing factor 3B subunit 3 OS=Mus musculus OX=10090 GN=Sf3b3 PE=1 SV=1	Q921M3 (+1)	136 kDa	Mus musculus
Aspartate aminotransferase, mitochondrial OS=Mus musculus OX=10090 GN=Got2 PE=1 SV=1	P05202	47 kDa	Mus musculus								myelin sheath
60S ribosomal protein L23 OS=Mus musculus OX=10090 GN=Rpl23 PE=1 SV=1	P62830	15 kDa	Mus musculus													ubiquitin protein ligase binding
Haptoglobin OS=Mus musculus OX=10090 GN=Hp PE=1 SV=1	Q61646	39 kDa	Mus musculus					blood microparticle
Apoptosis-associated speck-like protein containing a CARD OS=Mus musculus OX=10090 GN=Pycard PE=1 SV=1	Q9EPB4	21 kDa	Mus musculus
Isoform Cytoplasmic+peroxisomal of Peroxiredoxin-5, mitochondrial OS=Mus musculus OX=10090 GN=Prdx5	P99029-2	17 kDa	Mus musculus
Proliferation-associated protein 2G4 OS=Mus musculus OX=10090 GN=Pa2g4 PE=1 SV=3	P50580 (+1)	44 kDa	Mus musculus													ubiquitin protein ligase binding
40S ribosomal protein S7 OS=Mus musculus OX=10090 GN=Rps7 PE=2 SV=1	P62082	22 kDa	Mus musculus
Malate dehydrogenase, cytoplasmic OS=Mus musculus OX=10090 GN=Mdh1 PE=1 SV=3	P14152	37 kDa	Mus musculus	NAD metabolic process, NADH metabolic process	NAD metabolic process, NADH metabolic process, glyceraldehyde-3-phosphate biosynthetic process						myelin sheath
m7GpppX diphosphatase OS=Mus musculus OX=10090 GN=Dcps PE=1 SV=1	Q9DAR7	39 kDa	Mus musculus
Cluster of Tubulin alpha-1B chain OS=Mus musculus OX=10090 GN=Tuba1b PE=1 SV=2 (P05213)	P05213 [2]	50 kDa	Mus musculus							membrane raft	myelin sheath				structural constituent of cytoskeleton	ubiquitin protein ligase binding
Elongation factor 2 OS=Mus musculus OX=10090 GN=Eef2 PE=1 SV=2	P58252	95 kDa	Mus musculus
Tissue alpha-L-fucosidase OS=Mus musculus OX=10090 GN=Fuca1 PE=1 SV=1	Q99LJ1	52 kDa	Mus musculus
Prefoldin subunit 6 OS=Mus musculus OX=10090 GN=Pfdn6 PE=1 SV=1	G3UYF9 (+1)	11 kDa	Mus musculus
Transaldolase OS=Mus musculus OX=10090 GN=Taldo1 PE=1 SV=1	A0A1B0GR11 (+1)	42 kDa	Mus musculus
Destrin OS=Mus musculus OX=10090 GN=Dstn PE=1 SV=3	Q9R0P5	19 kDa	Mus musculus
Glutathione peroxidase 3 OS=Mus musculus OX=10090 GN=Gpx3 PE=1 SV=2	P46412	25 kDa	Mus musculus
Cluster of Heat shock 70 kDa protein 1A OS=Mus musculus OX=10090 GN=Hspa1a PE=1 SV=2 (Q61696)	Q61696 [2]	70 kDa	Mus musculus			protein refolding		blood microparticle		membrane raft		perinuclear region of cytoplasm		protein binding involved in protein folding		ubiquitin protein ligase binding
Cluster of Phosphatidylinositol-binding clathrin assembly protein OS=Mus musculus OX=10090 GN=Picalm PE=1 SV=1 (Q7M6Y3)	Q7M6Y3 [13]	72 kDa	Mus musculus
Transketolase OS=Mus musculus OX=10090 GN=Tkt PE=1 SV=1	P40142	68 kDa	Mus musculus		glyceraldehyde-3-phosphate biosynthetic process, pentose-phosphate shunt, pentose-phosphate shunt, non-oxidative branch, xylulose 5-phosphate biosynthetic process						myelin sheath
Small nuclear ribonucleoprotein Sm D3 OS=Mus musculus OX=10090 GN=Snrpd3 PE=1 SV=1	P62320	14 kDa	Mus musculus
Cluster of Murinoglobulin-1 OS=Mus musculus OX=10090 GN=Mug1 PE=1 SV=3 (P28665)	P28665 [2]	165 kDa	Mus musculus
Murinoglobulin-2 OS=Mus musculus OX=10090 GN=Mug2 PE=1 SV=2	P28666	162 kDa	Mus musculus
Murinoglobulin-1 OS=Mus musculus OX=10090 GN=Mug1 PE=1 SV=3	P28665	165 kDa	Mus musculus
Ubiquitin-conjugating enzyme E2 variant 1 OS=Mus musculus OX=10090 GN=Ube2v1 PE=4 SV=1	B7ZBY7 (+2)	19 kDa	Mus musculus
Fructose-bisphosphate aldolase A OS=Mus musculus OX=10090 GN=Aldoa PE=1 SV=2	P05064	39 kDa	Mus musculus	canonical glycolysis	canonical glycolysis, fructose 1,6-bisphosphate metabolic process, glycolytic process through fructose-6-phosphate						myelin sheath
Protein-glutamine gamma-glutamyltransferase 2 OS=Mus musculus OX=10090 GN=Tgm2 PE=1 SV=4	P21981	77 kDa	Mus musculus
Cluster of 14-3-3 protein gamma OS=Mus musculus OX=10090 GN=Ywhag PE=1 SV=2 (P61982)	P61982 [2]	28 kDa	Mus musculus								myelin sheath
H-2 class I histocompatibility antigen, D-K alpha chain OS=Mus musculus OX=10090 GN=H2-D1 PE=1 SV=1	P14426	41 kDa	Mus musculus
NSFL1 cofactor p47 OS=Mus musculus OX=10090 GN=Nsfl1c PE=1 SV=1	Q9CZ44 (+1)	41 kDa	Mus musculus
Enoyl-CoA hydratase, mitochondrial OS=Mus musculus OX=10090 GN=Echs1 PE=1 SV=1	Q8BH95	31 kDa	Mus musculus
Proteasome subunit alpha type OS=Mus musculus OX=10090 GN=Psma7 PE=1 SV=1	A0A338P7D7 (+1)	25 kDa	Mus musculus
40S ribosomal protein SA OS=Mus musculus OX=10090 GN=Rpsa PE=1 SV=4	P14206	33 kDa	Mus musculus
Cluster of Ras-related protein Rab-5C OS=Mus musculus OX=10090 GN=Rab5c PE=1 SV=2 (P35278)	P35278 [3]	23 kDa	Mus musculus
Glyoxalase domain-containing protein 4 OS=Mus musculus OX=10090 GN=Glod4 PE=1 SV=1	Q9CPV4 (+1)	33 kDa	Mus musculus
Carboxylesterase 1D OS=Mus musculus OX=10090 GN=Ces1d PE=1 SV=1	Q8VCT4	62 kDa	Mus musculus
Histidine-rich glycoprotein OS=Mus musculus OX=10090 GN=Hrg PE=1 SV=1	A0A0R4J039 (+1)	60 kDa	Mus musculus
Tumor protein D52 (Fragment) OS=Mus musculus OX=10090 GN=Tpd52 PE=1 SV=1	D3Z125 (+4)	19 kDa	Mus musculus
Aldo-keto reductase family 1 member B1 OS=Mus musculus OX=10090 GN=Akr1b1 PE=1 SV=3	P45376	36 kDa	Mus musculus								Schmidt-Lanterman incisure	perinuclear region of cytoplasm
S-formylglutathione hydrolase OS=Mus musculus OX=10090 GN=Esd PE=1 SV=1	H3BJL6 (+3)	29 kDa	Mus musculus
Aspartate aminotransferase, cytoplasmic OS=Mus musculus OX=10090 GN=Got1 PE=1 SV=3	P05201	46 kDa	Mus musculus				negative regulation of mitochondrial depolarization
Septin-11 OS=Mus musculus OX=10090 GN=Sept11 PE=1 SV=1	A0A0J9YTY0 (+4)	49 kDa	Mus musculus
Prothymosin alpha OS=Mus musculus OX=10090 GN=Ptma PE=1 SV=2	P26350	12 kDa	Mus musculus
Peptidyl-prolyl cis-trans isomerase FKBP2 OS=Mus musculus OX=10090 GN=Fkbp2 PE=1 SV=1	P45878	15 kDa	Mus musculus
Inter alpha-trypsin inhibitor, heavy chain 4 OS=Mus musculus OX=10090 GN=Itih4 PE=1 SV=2	A6X935 (+2)	105 kDa	Mus musculus
Malate dehydrogenase, mitochondrial OS=Mus musculus OX=10090 GN=Mdh2 PE=1 SV=3	P08249	36 kDa	Mus musculus	NADH metabolic process	NADH metabolic process, glyceraldehyde-3-phosphate biosynthetic process						myelin sheath
Eukaryotic translation initiation factor 5A (Fragment) OS=Mus musculus OX=10090 GN=Eif5a PE=1 SV=1	A0A0A0MQM0 (+1)	16 kDa	Mus musculus
Clathrin heavy chain OS=Mus musculus OX=10090 GN=Cltc PE=1 SV=1	Q5SXR6 (+1)	192 kDa	Mus musculus
Peptidyl-prolyl cis-trans isomerase B OS=Mus musculus OX=10090 GN=Ppib PE=1 SV=2	P24369	24 kDa	Mus musculus									perinuclear region of cytoplasm	smooth endoplasmic reticulum
Prostaglandin reductase 1 OS=Mus musculus OX=10090 GN=Ptgr1 PE=1 SV=2	Q91YR9	36 kDa	Mus musculus
Transcription factor BTF3 OS=Mus musculus OX=10090 GN=Btf3 PE=1 SV=3	Q64152	22 kDa	Mus musculus
Tenascin X OS=Mus musculus OX=10090 GN=Tnxb PE=1 SV=1	O35452	435 kDa	Mus musculus
Heat shock protein 75 kDa, mitochondrial OS=Mus musculus OX=10090 GN=Trap1 PE=1 SV=1	Q9CQN1	80 kDa	Mus musculus
Programmed cell death 6-interacting protein OS=Mus musculus OX=10090 GN=Pdcd6ip PE=1 SV=3	Q9WU78 (+1)	96 kDa	Mus musculus								myelin sheath
Src substrate cortactin OS=Mus musculus OX=10090 GN=Cttn PE=1 SV=2	Q60598 (+1)	61 kDa	Mus musculus
Leukemia inhibitory factor receptor OS=Mus musculus OX=10090 GN=Lifr PE=1 SV=1	P42703 (+1)	123 kDa	Mus musculus
Glucose-6-phosphate 1-dehydrogenase (Fragment) OS=Mus musculus OX=10090 GN=G6pdx PE=1 SV=1	A3KG36	45 kDa	Mus musculus
DNA topoisomerase 2-beta OS=Mus musculus OX=10090 GN=Top2b PE=1 SV=2	Q64511	182 kDa	Mus musculus
Leucine-rich repeat-containing protein 47 OS=Mus musculus OX=10090 GN=Lrrc47 PE=1 SV=1	E9PV22 (+1)	66 kDa	Mus musculus
Complement factor I OS=Mus musculus OX=10090 GN=Cfi PE=1 SV=3	Q61129	67 kDa	Mus musculus
Cluster of Heat shock cognate 71 kDa protein OS=Mus musculus OX=10090 GN=Hspa8 PE=1 SV=1 (P63017)	P63017 [2]	71 kDa	Mus musculus		ATP metabolic process	protein refolding					myelin sheath	perinuclear region of cytoplasm		protein binding involved in protein folding		ubiquitin protein ligase binding
60S ribosomal protein L23a OS=Mus musculus OX=10090 GN=Rpl23a PE=1 SV=1	P62751	18 kDa	Mus musculus
Glutathione synthetase OS=Mus musculus OX=10090 GN=Gss PE=1 SV=1	P51855 (+1)	52 kDa	Mus musculus
Serotransferrin OS=Mus musculus OX=10090 GN=Tf PE=1 SV=1	Q921I1	77 kDa	Mus musculus									perinuclear region of cytoplasm
Elongation factor 1-gamma OS=Mus musculus OX=10090 GN=Eef1g PE=1 SV=3	Q9D8N0	50 kDa	Mus musculus
Triosephosphate isomerase OS=Mus musculus OX=10090 GN=Tpi1 PE=1 SV=4	P17751	32 kDa	Mus musculus	canonical glycolysis	canonical glycolysis, glyceraldehyde-3-phosphate biosynthetic process, glycolytic process											ubiquitin protein ligase binding
WD repeat-containing protein 1 OS=Mus musculus OX=10090 GN=Wdr1 PE=1 SV=3	O88342	66 kDa	Mus musculus								myelin sheath
Apolipoprotein A-I OS=Mus musculus OX=10090 GN=Apoa1 PE=1 SV=2	Q00623	31 kDa	Mus musculus		phosphatidylcholine biosynthetic process, phospholipid metabolic process
Protein canopy homolog 2 OS=Mus musculus OX=10090 GN=Cnpy2 PE=1 SV=1	Q9QXT0	21 kDa	Mus musculus
Pro-cathepsin H OS=Mus musculus OX=10090 GN=Ctsh PE=1 SV=2	P49935	37 kDa	Mus musculus
Proteasome subunit beta type-1 OS=Mus musculus OX=10090 GN=Psmb1 PE=1 SV=1	A0A338P7C0 (+1)	16 kDa	Mus musculus
Cytochrome c oxidase subunit 5A, mitochondrial OS=Mus musculus OX=10090 GN=Cox5a PE=1 SV=2	P12787	16 kDa	Mus musculus		mitochondrial electron transport, cytochrome c to oxygen						myelin sheath
Thioredoxin domain-containing protein 5 OS=Mus musculus OX=10090 GN=Txndc5 PE=1 SV=1	E9PXX7 (+1)	39 kDa	Mus musculus
Cytochrome c oxidase subunit 6B1 OS=Mus musculus OX=10090 GN=Cox6b1 PE=1 SV=2	P56391	10 kDa	Mus musculus		oxidative phosphorylation
NADH dehydrogenase [ubiquinone] flavoprotein 2, mitochondrial OS=Mus musculus OX=10090 GN=Ndufv2 PE=1 SV=2	Q9D6J6	27 kDa	Mus musculus		mitochondrial ATP synthesis coupled proton transport, mitochondrial electron transport, NADH to ubiquinone						myelin sheath
Lysosomal alpha-mannosidase OS=Mus musculus OX=10090 GN=Man2b1 PE=1 SV=4	O09159	115 kDa	Mus musculus
Extended synaptotagmin-1 OS=Mus musculus OX=10090 GN=Esyt1 PE=1 SV=2	Q3U7R1	122 kDa	Mus musculus
Apolipoprotein E OS=Mus musculus OX=10090 GN=Apoe PE=1 SV=2	P08226	36 kDa	Mus musculus
Cytosolic non-specific dipeptidase OS=Mus musculus OX=10090 GN=Cndp2 PE=1 SV=1	Q9D1A2	53 kDa	Mus musculus
60S acidic ribosomal protein P1 OS=Mus musculus OX=10090 GN=Rplp1 PE=1 SV=1	P47955	11 kDa	Mus musculus
Alpha-N-acetylgalactosaminidase OS=Mus musculus OX=10090 GN=Naga PE=1 SV=2	Q9QWR8	47 kDa	Mus musculus
ADP-ribosylation factor 3 OS=Mus musculus OX=10090 GN=Arf3 PE=2 SV=2	P61205 (+1)	21 kDa	Mus musculus									perinuclear region of cytoplasm
Cluster of MCG13402, isoform CRA_a OS=Mus musculus OX=10090 GN=Ptbp1 PE=1 SV=1 (Q8BGJ5)	Q8BGJ5 [3]	57 kDa	Mus musculus
Nascent polypeptide-associated complex subunit alpha, muscle-specific form OS=Mus musculus OX=10090 GN=Naca PE=1 SV=2	P70670	220 kDa	Mus musculus
Serine-threonine kinase receptor-associated protein OS=Mus musculus OX=10090 GN=Strap PE=1 SV=2	Q9Z1Z2	38 kDa	Mus musculus
Histidine triad nucleotide-binding protein 1 OS=Mus musculus OX=10090 GN=Hint1 PE=1 SV=3	P70349	14 kDa	Mus musculus		purine ribonucleotide catabolic process
Septin-2 OS=Mus musculus OX=10090 GN=Septin2 PE=1 SV=2	P42208	42 kDa	Mus musculus								myelin sheath	perinuclear region of cytoplasm
Heterogeneous nuclear ribonucleoproteins C1/C2 OS=Mus musculus OX=10090 GN=Hnrnpc PE=1 SV=1	Q9Z204 (+1)	34 kDa	Mus musculus
Heterogeneous nuclear ribonucleoprotein L OS=Mus musculus OX=10090 GN=Hnrnpl PE=1 SV=1	G3UY38 (+2)	51 kDa	Mus musculus
Ras GTPase-activating-like protein IQGAP1 OS=Mus musculus OX=10090 GN=Iqgap1 PE=1 SV=2	Q9JKF1	189 kDa	Mus musculus
Caveolae-associated protein 3 OS=Mus musculus OX=10090 GN=Cavin3 PE=1 SV=1	Q91VJ2	28 kDa	Mus musculus							caveola
Delta-aminolevulinic acid dehydratase OS=Mus musculus OX=10090 GN=Alad PE=1 SV=1	P10518	36 kDa	Mus musculus
Aldo-keto reductase family 1 member A1 OS=Mus musculus OX=10090 GN=Akr1a1 PE=1 SV=3	Q9JII6	37 kDa	Mus musculus		glucuronate catabolic process to xylulose 5-phosphate
Protein/nucleic acid deglycase DJ-1 OS=Mus musculus OX=10090 GN=Park7 PE=1 SV=1	Q99LX0	20 kDa	Mus musculus							membrane raft		perinuclear region of cytoplasm
Cluster of Isoform LMW of Kininogen-1 OS=Mus musculus OX=10090 GN=Kng1 (O08677-2)	O08677-2 [2]	48 kDa	Mus musculus
Superoxide dismutase [Mn], mitochondrial OS=Mus musculus OX=10090 GN=Sod2 PE=1 SV=3	P09671	25 kDa	Mus musculus								myelin sheath
Complement C3 OS=Mus musculus OX=10090 GN=C3 PE=1 SV=3	P01027	186 kDa	Mus musculus
Palmitoyl-protein thioesterase 1 OS=Mus musculus OX=10090 GN=Ppt1 PE=1 SV=2	O88531	34 kDa	Mus musculus							membrane raft
60S acidic ribosomal protein P2 OS=Mus musculus OX=10090 GN=Rplp2 PE=1 SV=3	P99027	12 kDa	Mus musculus
Serum albumin OS=Mus musculus OX=10090 GN=Alb PE=1 SV=3	P07724	69 kDa	Mus musculus				negative regulation of mitochondrial depolarization	blood microparticle			myelin sheath
2,4-dienoyl-CoA reductase, mitochondrial OS=Mus musculus OX=10090 GN=Decr1 PE=1 SV=1	Q9CQ62	36 kDa	Mus musculus
14-3-3 protein zeta/delta OS=Mus musculus OX=10090 GN=Ywhaz PE=1 SV=1	P63101	28 kDa	Mus musculus									perinuclear region of cytoplasm				ubiquitin protein ligase binding
Ran-specific GTPase-activating protein OS=Mus musculus OX=10090 GN=Ranbp1 PE=1 SV=2	P34022	24 kDa	Mus musculus
Cluster of Pyridoxal phosphate homeostasis protein (Fragment) OS=Mus musculus OX=10090 GN=Plpbp PE=1 SV=1 (A0A1B0GRP7)	A0A1B0GRP7 [5]	36 kDa	Mus musculus
Endoplasmin OS=Mus musculus OX=10090 GN=Hsp90b1 PE=1 SV=2	P08113	92 kDa	Mus musculus									perinuclear region of cytoplasm	smooth endoplasmic reticulum	protein binding involved in protein folding
Alpha-2-HS-glycoprotein OS=Mus musculus OX=10090 GN=Ahsg PE=1 SV=1	P29699	37 kDa	Mus musculus					blood microparticle
Dihydropyrimidinase-related protein 2 OS=Mus musculus OX=10090 GN=Dpysl2 PE=1 SV=2	O08553	62 kDa	Mus musculus								myelin sheath
Proteasome subunit alpha type-5 OS=Mus musculus OX=10090 GN=Psma5 PE=1 SV=1	Q9Z2U1	26 kDa	Mus musculus
UDP-glucose:glycoprotein glucosyltransferase 1 OS=Mus musculus OX=10090 GN=Uggt1 PE=1 SV=4	Q6P5E4	176 kDa	Mus musculus
F-actin-capping protein subunit alpha-2 OS=Mus musculus OX=10090 GN=Capza2 PE=1 SV=3	P47754	33 kDa	Mus musculus
14-3-3 protein beta/alpha OS=Mus musculus OX=10090 GN=Ywhab PE=1 SV=3	Q9CQV8 (+1)	28 kDa	Mus musculus									perinuclear region of cytoplasm
Adenosylhomocysteinase OS=Mus musculus OX=10090 GN=Ahcy PE=1 SV=3	P50247	48 kDa	Mus musculus
Coatomer subunit gamma-1 OS=Mus musculus OX=10090 GN=Copg1 PE=1 SV=1	Q9QZE5	98 kDa	Mus musculus
Proteasome subunit beta type-3 OS=Mus musculus OX=10090 GN=Psmb3 PE=1 SV=1	Q9R1P1	23 kDa	Mus musculus
Filamin-C OS=Mus musculus OX=10090 GN=Flnc PE=1 SV=3	Q8VHX6 (+1)	291 kDa	Mus musculus
TAR DNA-binding protein 43 (Fragment) OS=Mus musculus OX=10090 GN=Tardbp PE=1 SV=1	A0A087WR97	27 kDa	Mus musculus
Poly(rC)-binding protein 1 OS=Mus musculus OX=10090 GN=Pcbp1 PE=1 SV=1	P60335	37 kDa	Mus musculus
Prolargin OS=Mus musculus OX=10090 GN=Prelp PE=1 SV=2	Q9JK53	43 kDa	Mus musculus
40S ribosomal protein S12 OS=Mus musculus OX=10090 GN=Rps12 PE=1 SV=1	A0A1W2P7A1 (+2)	16 kDa	Mus musculus
Coatomer subunit epsilon OS=Mus musculus OX=10090 GN=Cope PE=1 SV=3	O89079	35 kDa	Mus musculus
Clusterin OS=Mus musculus OX=10090 GN=Clu PE=1 SV=1	Q06890	52 kDa	Mus musculus									perinuclear endoplasmic reticulum lumen, perinuclear region of cytoplasm				ubiquitin protein ligase binding
Glutathione peroxidase 1 OS=Mus musculus OX=10090 GN=Gpx1 PE=1 SV=2	P11352	22 kDa	Mus musculus
Cluster of Nuclease-sensitive element-binding protein 1 OS=Mus musculus OX=10090 GN=Ybx1 PE=1 SV=3 (P62960)	P62960 [2]	36 kDa	Mus musculus									perinuclear region of cytoplasm
U6 snRNA-associated Sm-like protein LSm8 OS=Mus musculus OX=10090 GN=Lsm8 PE=1 SV=3	Q6ZWM4	10 kDa	Mus musculus
Cluster of Glutathione S-transferase Mu 1 OS=Mus musculus OX=10090 GN=Gstm1 PE=1 SV=2 (P10649)	P10649 [5]	26 kDa	Mus musculus								myelin sheath
Actin-related protein 3 OS=Mus musculus OX=10090 GN=Actr3 PE=1 SV=3	Q99JY9	47 kDa	Mus musculus									perinuclear region of cytoplasm			structural constituent of cytoskeleton
Annexin A5 OS=Mus musculus OX=10090 GN=Anxa5 PE=1 SV=1	P48036	36 kDa	Mus musculus					endothelial microparticle
Protein disulfide-isomerase A6 OS=Mus musculus OX=10090 GN=Pdia6 PE=1 SV=3	Q922R8	48 kDa	Mus musculus										smooth endoplasmic reticulum
RIKEN cDNA D730048I06 OS=Mus musculus OX=10090 GN=D730048I06Rik PE=2 SV=1	Q9CQB8	12 kDa	Mus musculus
NAD(P)H-hydrate epimerase OS=Mus musculus OX=10090 GN=Naxe PE=1 SV=1	Q8K4Z3	31 kDa	Mus musculus		nicotinamide nucleotide metabolic process
MLV-related proviral Env polyprotein OS=Mus musculus OX=10090 PE=1 SV=3	P10404	70 kDa	Mus musculus
Cluster of Calponin-1 OS=Mus musculus OX=10090 GN=Cnn1 PE=1 SV=1 (Q08091)	Q08091 [2]	33 kDa	Mus musculus
Cluster of Pyruvate kinase PKM OS=Mus musculus OX=10090 GN=Pkm PE=1 SV=4 (P52480)	P52480 [2]	58 kDa	Mus musculus	canonical glycolysis	canonical glycolysis, glycolytic process						myelin sheath
Magnesium-dependent phosphatase 1 OS=Mus musculus OX=10090 GN=Mdp1 PE=1 SV=1	Q9D967	19 kDa	Mus musculus
60 kDa heat shock protein, mitochondrial OS=Mus musculus OX=10090 GN=Hspd1 PE=1 SV=1	P63038	61 kDa	Mus musculus			protein refolding					myelin sheath					ubiquitin protein ligase binding
Heat shock protein beta-1 OS=Mus musculus OX=10090 GN=Hspb1 PE=1 SV=3	P14602 (+1)	23 kDa	Mus musculus			protein refolding								protein binding involved in protein folding
L-lactate dehydrogenase OS=Mus musculus OX=10090 GN=Ldha PE=1 SV=1	A0A1B0GSX0 (+1)	40 kDa	Mus musculus
Olfactomedin-4 OS=Mus musculus OX=10090 GN=Olfm4 PE=1 SV=1	D3YYD0 (+1)	61 kDa	Mus musculus
Sulfhydryl oxidase 1 OS=Mus musculus OX=10090 GN=Qsox1 PE=1 SV=1	Q8BND5 (+2)	83 kDa	Mus musculus
Adenylate kinase isoenzyme 1 (Fragment) OS=Mus musculus OX=10090 GN=Ak1 PE=1 SV=1	A0A0A6YXW8 (+2)	11 kDa	Mus musculus
Cluster of Tubulin beta-4B chain OS=Mus musculus OX=10090 GN=Tubb4b PE=1 SV=1 (P68372)	P68372 [5]	50 kDa	Mus musculus							membrane raft	myelin sheath				structural constituent of cytoskeleton	ubiquitin protein ligase binding
UMP-CMP kinase OS=Mus musculus OX=10090 GN=Cmpk1 PE=1 SV=1	A0A0R4J093 (+1)	26 kDa	Mus musculus
Cluster of Vimentin OS=Mus musculus OX=10090 GN=Vim PE=1 SV=3 (P20152)	P20152 [4]	54 kDa	Mus musculus									perinuclear region of cytoplasm			structural constituent of cytoskeleton
Peptidoglycan recognition protein 1 OS=Mus musculus OX=10090 GN=Pglyrp1 PE=1 SV=1	O88593	20 kDa	Mus musculus
Proteasome subunit beta type-4 OS=Mus musculus OX=10090 GN=Psmb4 PE=1 SV=1	P99026	29 kDa	Mus musculus
Fetuin-B OS=Mus musculus OX=10090 GN=Fetub PE=1 SV=1	Q9QXC1	43 kDa	Mus musculus
Cluster of Keratin, type II cytoskeletal 8 OS=Mus musculus OX=10090 GN=Krt8 PE=1 SV=4 (P11679)	P11679 [10]	55 kDa	Mus musculus
Neutral alpha-glucosidase AB OS=Mus musculus OX=10090 GN=Ganab PE=1 SV=1	Q8BHN3 (+1)	107 kDa	Mus musculus
Dihydropteridine reductase OS=Mus musculus OX=10090 GN=Qdpr PE=1 SV=2	Q8BVI4	26 kDa	Mus musculus
Heterogeneous nuclear ribonucleoprotein D, isoform CRA_a OS=Mus musculus OX=10090 GN=Hnrnpd PE=1 SV=1	G3X9W0 (+2)	36 kDa	Mus musculus
Cluster of Myosin-11 OS=Mus musculus OX=10090 GN=Myh11 PE=1 SV=1 (A0A338P6K2)	A0A338P6K2 [2]	228 kDa	Mus musculus
Ribonuclease inhibitor OS=Mus musculus OX=10090 GN=Rnh1 PE=1 SV=1	Q91VI7	50 kDa	Mus musculus
Cluster of Acyl-coenzyme A thioesterase 1 OS=Mus musculus OX=10090 GN=Acot1 PE=1 SV=1 (O55137)	O55137 [2]	46 kDa	Mus musculus
Afamin OS=Mus musculus OX=10090 GN=Afm PE=1 SV=2	O89020 (+1)	69 kDa	Mus musculus					blood microparticle
Nucleophosmin OS=Mus musculus OX=10090 GN=Npm1 PE=1 SV=1	Q61937	33 kDa	Mus musculus
Prosaposin OS=Mus musculus OX=10090 GN=Psap PE=1 SV=1	E9PZ00 (+1)	61 kDa	Mus musculus
14-3-3 protein sigma OS=Mus musculus OX=10090 GN=Sfn PE=1 SV=2	O70456	28 kDa	Mus musculus
Serine (or cysteine) peptidase inhibitor, clade B, member 6a OS=Mus musculus OX=10090 GN=Serpinb6a PE=1 SV=1	F8WIV2 (+1)	45 kDa	Mus musculus
Glycerol-3-phosphate dehydrogenase [NAD(+)] OS=Mus musculus OX=10090 GN=Gpd1 PE=1 SV=1	E0CXN5 (+1)	35 kDa	Mus musculus
Transforming protein RhoA OS=Mus musculus OX=10090 GN=Rhoa PE=1 SV=1	Q9QUI0	22 kDa	Mus musculus		GTP metabolic process
Heat shock protein HSP 90-alpha OS=Mus musculus OX=10090 GN=Hsp90aa1 PE=1 SV=4	P07901	85 kDa	Mus musculus			protein refolding					myelin sheath	perinuclear region of cytoplasm		protein binding involved in protein folding		ubiquitin protein ligase binding
Hepatoma-derived growth factor OS=Mus musculus OX=10090 GN=Hdgf PE=1 SV=2	P51859	26 kDa	Mus musculus
Endoplasmic reticulum aminopeptidase 1 OS=Mus musculus OX=10090 GN=Erap1 PE=1 SV=2	Q9EQH2	107 kDa	Mus musculus
Synaptic vesicle membrane protein VAT-1 homolog OS=Mus musculus OX=10090 GN=Vat1 PE=1 SV=3	Q62465	43 kDa	Mus musculus
Stress-induced-phosphoprotein 1 OS=Mus musculus OX=10090 GN=Stip1 PE=1 SV=1	Q60864	63 kDa	Mus musculus								myelin sheath
Fibrinogen alpha chain OS=Mus musculus OX=10090 GN=Fga PE=1 SV=1	E9PV24 (+1)	87 kDa	Mus musculus					blood microparticle
Cell division control protein 42 homolog OS=Mus musculus OX=10090 GN=Cdc42 PE=1 SV=2	P60766	21 kDa	Mus musculus								myelin sheath
Acylphosphatase OS=Mus musculus OX=10090 GN=Acyp1 PE=1 SV=1	E9QJT5 (+1)	17 kDa	Mus musculus
ATP synthase subunit gamma OS=Mus musculus OX=10090 GN=Atp5c1 PE=1 SV=1	A2AKU9 (+2)	33 kDa	Mus musculus
40S ribosomal protein S21 OS=Mus musculus OX=10090 GN=Rps21 PE=1 SV=1	Q9CQR2	9 kDa	Mus musculus
L-lactate dehydrogenase B chain OS=Mus musculus OX=10090 GN=Ldhb PE=1 SV=2	P16125	37 kDa	Mus musculus	NAD metabolic process	NAD metabolic process						myelin sheath
Eukaryotic translation initiation factor 2 subunit 1 OS=Mus musculus OX=10090 GN=Eif2s1 PE=1 SV=3	Q6ZWX6	36 kDa	Mus musculus
Cluster of Ubiquilin-1 OS=Mus musculus OX=10090 GN=Ubqln1 PE=1 SV=1 (Q8R317)	Q8R317 [3]	62 kDa	Mus musculus									perinuclear region of cytoplasm
Complement C4-B OS=Mus musculus OX=10090 GN=C4b PE=1 SV=3	P01029	193 kDa	Mus musculus
Prohibitin OS=Mus musculus OX=10090 GN=Phb PE=1 SV=1	P67778	30 kDa	Mus musculus								myelin sheath
Cluster of EG627828 protein OS=Mus musculus OX=10090 GN=Gm6793 PE=1 SV=1 (B2RXM2)	B2RXM2 [4]	37 kDa	Mus musculus
Carboxylesterase 1F OS=Mus musculus OX=10090 GN=Ces1f PE=1 SV=1	Q91WU0	62 kDa	Mus musculus
Serine/threonine-protein phosphatase 2A 65 kDa regulatory subunit A alpha isoform OS=Mus musculus OX=10090 GN=Ppp2r1a PE=1 SV=3	Q76MZ3	65 kDa	Mus musculus
Receptor of activated protein C kinase 1 OS=Mus musculus OX=10090 GN=Rack1 PE=1 SV=3	P68040	35 kDa	Mus musculus				positive regulation of mitochondrial depolarization					perinuclear region of cytoplasm
Cluster of Ubiquitin-like modifier-activating enzyme 1 OS=Mus musculus OX=10090 GN=Uba1 PE=1 SV=1 (Q02053)	Q02053 [2]	118 kDa	Mus musculus
Retinol-binding protein 1 OS=Mus musculus OX=10090 GN=Rbp1 PE=1 SV=2	Q00915	16 kDa	Mus musculus
Cluster of Phosphoglycerate mutase 1 OS=Mus musculus OX=10090 GN=Pgam1 PE=1 SV=3 (Q9DBJ1)	Q9DBJ1 [2]	29 kDa	Mus musculus		glyceraldehyde-3-phosphate biosynthetic process, glycolytic process						myelin sheath
Translationally-controlled tumor protein OS=Mus musculus OX=10090 GN=Tpt1 PE=1 SV=1	P63028	19 kDa	Mus musculus
Complement factor H OS=Mus musculus OX=10090 GN=Cfh PE=1 SV=1	E9Q8I0 (+1)	141 kDa	Mus musculus
Cluster of Plastin-2 OS=Mus musculus OX=10090 GN=Lcp1 PE=1 SV=4 (Q61233)	Q61233 [4]	70 kDa	Mus musculus									perinuclear region of cytoplasm
AHNAK nucleoprotein (desmoyokin) OS=Mus musculus OX=10090 GN=Ahnak PE=1 SV=1	E9Q616	604 kDa	Mus musculus
Capping protein (Actin filament), gelsolin-like OS=Mus musculus OX=10090 GN=Capg PE=1 SV=1	Q99LB4	39 kDa	Mus musculus
Carboxylic ester hydrolase OS=Mus musculus OX=10090 GN=Ces1e PE=1 SV=1	H3BL34 (+1)	62 kDa	Mus musculus
Thiosulfate sulfurtransferase OS=Mus musculus OX=10090 GN=Tst PE=1 SV=3	P52196	33 kDa	Mus musculus
Complement factor D OS=Mus musculus OX=10090 GN=Cfd PE=1 SV=1	P03953 (+1)	28 kDa	Mus musculus
Proteasome activator complex subunit 1 (Fragment) OS=Mus musculus OX=10090 GN=Psme1 PE=1 SV=1	G3UXZ5 (+1)	27 kDa	Mus musculus
Cluster of Predicted gene 20547 OS=Mus musculus OX=10090 GN=Gm20547 PE=3 SV=1 (B8JJN0)	B8JJN0 [2]	142 kDa	Mus musculus
Clathrin light chain OS=Mus musculus OX=10090 GN=Clta PE=1 SV=1	B1AWE0 (+1)	23 kDa	Mus musculus
Cathepsin B OS=Mus musculus OX=10090 GN=Ctsb PE=1 SV=2	P10605	37 kDa	Mus musculus									perinuclear region of cytoplasm
Protein phosphatase 1 regulatory subunit 7 OS=Mus musculus OX=10090 GN=Ppp1r7 PE=1 SV=2	Q3UM45	41 kDa	Mus musculus
Fibrinogen gamma chain OS=Mus musculus OX=10090 GN=Fgg PE=1 SV=1	Q3UER8 (+1)	50 kDa	Mus musculus
Progranulin OS=Mus musculus OX=10090 GN=Grn PE=1 SV=2	P28798 (+1)	63 kDa	Mus musculus
Carbonyl reductase [NADPH] 2 OS=Mus musculus OX=10090 GN=Cbr2 PE=1 SV=1	P08074	26 kDa	Mus musculus	NADH oxidation	NADH oxidation
Ceruloplasmin OS=Mus musculus OX=10090 GN=Cp PE=1 SV=1	E9PZD8 (+3)	124 kDa	Mus musculus
Dipeptidyl peptidase 1 OS=Mus musculus OX=10090 GN=Ctsc PE=1 SV=1	P97821	52 kDa	Mus musculus
Barrier-to-autointegration factor OS=Mus musculus OX=10090 GN=Banf1 PE=1 SV=1	O54962	10 kDa	Mus musculus
Ubiquitin-conjugating enzyme E2 N OS=Mus musculus OX=10090 GN=Ube2n PE=1 SV=1	P61089	17 kDa	Mus musculus													ubiquitin protein ligase binding
Eukaryotic initiation factor 4A-I OS=Mus musculus OX=10090 GN=Eif4a1 PE=1 SV=1	P60843	46 kDa	Mus musculus
Heat shock protein HSP 90-beta OS=Mus musculus OX=10090 GN=Hsp90ab1 PE=1 SV=3	P11499	83 kDa	Mus musculus									perinuclear region of cytoplasm		protein binding involved in protein folding		ubiquitin protein ligase binding
Cluster of Heat shock 70 kDa protein 4 OS=Mus musculus OX=10090 GN=Hspa4 PE=1 SV=1 (Q3U2G2)	Q3U2G2 [6]	94 kDa	Mus musculus
Cystatin-C OS=Mus musculus OX=10090 GN=Cst3 PE=1 SV=2	P21460	16 kDa	Mus musculus									perinuclear region of cytoplasm
Proteasome subunit beta type-6 OS=Mus musculus OX=10090 GN=Psmb6 PE=1 SV=3	Q60692	25 kDa	Mus musculus
Acyl-CoA-binding protein OS=Mus musculus OX=10090 GN=Dbi PE=1 SV=2	P31786	10 kDa	Mus musculus
Thioredoxin OS=Mus musculus OX=10090 GN=Txn PE=1 SV=3	P10639	12 kDa	Mus musculus
Beta-2-glycoprotein 1 OS=Mus musculus OX=10090 GN=Apoh PE=1 SV=1	Q01339	39 kDa	Mus musculus
Citrate synthase, mitochondrial OS=Mus musculus OX=10090 GN=Cs PE=1 SV=1	Q9CZU6	52 kDa	Mus musculus
Apolipoprotein A-IV OS=Mus musculus OX=10090 GN=Apoa4 PE=1 SV=3	P06728	45 kDa	Mus musculus		phosphatidylcholine metabolic process			blood microparticle
Transgelin OS=Mus musculus OX=10090 GN=Tagln PE=1 SV=3	P37804	23 kDa	Mus musculus
Alpha globin 1 OS=Mus musculus OX=10090 GN=Hba-a1 PE=1 SV=1	Q91VB8	15 kDa	Mus musculus
Programmed cell death protein 5 OS=Mus musculus OX=10090 GN=Pdcd5 PE=1 SV=1	D3Z7Q5 (+1)	22 kDa	Mus musculus
Inactive pancreatic lipase-related protein 1 OS=Mus musculus OX=10090 GN=Pnliprp1 PE=1 SV=2	Q5BKQ4	53 kDa	Mus musculus
Copper transport protein ATOX1 OS=Mus musculus OX=10090 GN=Atox1 PE=1 SV=1	O08997	7 kDa	Mus musculus
Protein AMBP OS=Mus musculus OX=10090 GN=Ambp PE=1 SV=2	Q07456	39 kDa	Mus musculus
Coronin-1A OS=Mus musculus OX=10090 GN=Coro1a PE=1 SV=5	O89053	51 kDa	Mus musculus
Endoplasmic reticulum resident protein 44 OS=Mus musculus OX=10090 GN=Erp44 PE=1 SV=1	Q9D1Q6	47 kDa	Mus musculus
Importin subunit beta-1 OS=Mus musculus OX=10090 GN=Kpnb1 PE=1 SV=2	P70168	97 kDa	Mus musculus
Prefoldin subunit 2 OS=Mus musculus OX=10090 GN=Pfdn2 PE=1 SV=2	O70591	17 kDa	Mus musculus											protein binding involved in protein folding
Rho GDP-dissociation inhibitor 2 OS=Mus musculus OX=10090 GN=Arhgdib PE=1 SV=3	Q61599	23 kDa	Mus musculus
SH3 domain-binding glutamic acid-rich-like protein 3 OS=Mus musculus OX=10090 GN=Sh3bgrl3 PE=1 SV=1	Q91VW3	10 kDa	Mus musculus
Hsc70-interacting protein OS=Mus musculus OX=10090 GN=St13 PE=1 SV=1	F8WJK8 (+1)	41 kDa	Mus musculus
Serine/arginine-rich splicing factor 6 OS=Mus musculus OX=10090 GN=Srsf6 PE=1 SV=1	Q3TWW8	39 kDa	Mus musculus
Protein S100-A11 OS=Mus musculus OX=10090 GN=S100a11 PE=1 SV=1	P50543	11 kDa	Mus musculus
Cluster of Septin-7 OS=Mus musculus OX=10090 GN=Sept7 PE=1 SV=2 (E9Q1G8)	E9Q1G8 [5]	51 kDa	Mus musculus
Thioredoxin-like protein 1 OS=Mus musculus OX=10090 GN=Txnl1 PE=1 SV=3	Q8CDN6	32 kDa	Mus musculus
14-3-3 protein epsilon OS=Mus musculus OX=10090 GN=Ywhae PE=1 SV=1	P62259	29 kDa	Mus musculus													ubiquitin protein ligase binding
NPC intracellular cholesterol transporter 2 OS=Mus musculus OX=10090 GN=Npc2 PE=1 SV=1	Q9Z0J0	16 kDa	Mus musculus
Cluster of Caldesmon 1 OS=Mus musculus OX=10090 GN=Cald1 PE=1 SV=1 (E9QA15)	E9QA15 [2]	89 kDa	Mus musculus
10 kDa heat shock protein, mitochondrial OS=Mus musculus OX=10090 GN=Hspe1 PE=1 SV=2	Q64433	11 kDa	Mus musculus											protein binding involved in protein folding
Cluster of Cofilin-1 OS=Mus musculus OX=10090 GN=Cfl1 PE=1 SV=3 (P18760)	P18760 [2]	19 kDa	Mus musculus
Adenylyl cyclase-associated protein 1 OS=Mus musculus OX=10090 GN=Cap1 PE=1 SV=4	P40124	52 kDa	Mus musculus
Galectin-3-binding protein OS=Mus musculus OX=10090 GN=Lgals3bp PE=1 SV=1	Q07797	64 kDa	Mus musculus
Glucose-6-phosphate isomerase OS=Mus musculus OX=10090 GN=Gpi PE=1 SV=4	P06745	63 kDa	Mus musculus	canonical glycolysis	canonical glycolysis, fructose 6-phosphate metabolic process, glucose 6-phosphate metabolic process, glycolytic process through glucose-6-phosphate						myelin sheath					ubiquitin protein ligase binding
Myosin light chain kinase, smooth muscle OS=Mus musculus OX=10090 GN=Mylk PE=1 SV=1	B1B1A8 (+1)	214 kDa	Mus musculus
Cluster of Heterogeneous nuclear ribonucleoprotein Q OS=Mus musculus OX=10090 GN=Syncrip PE=1 SV=1 (A0A0R4J259)	A0A0R4J259 [7]	63 kDa	Mus musculus
Thymosin beta-4 OS=Mus musculus OX=10090 GN=Tmsb4x PE=1 SV=1	P20065 (+1)	6 kDa	Mus musculus
Ras-related protein Rab-18 OS=Mus musculus OX=10090 GN=Rab18 PE=1 SV=1	A0A3Q4EI12 (+1)	24 kDa	Mus musculus
Cluster of Serine protease inhibitor A3K OS=Mus musculus OX=10090 GN=Serpina3k PE=1 SV=2 (P07759)	P07759 [4]	47 kDa	Mus musculus
Serine protease inhibitor A3G (Fragment) OS=Mus musculus OX=10090 GN=Serpina3g PE=1 SV=8	E9Q499 (+2)	12 kDa	Mus musculus
Serine protease inhibitor A3K OS=Mus musculus OX=10090 GN=Serpina3k PE=1 SV=2	P07759	47 kDa	Mus musculus
Proteasome activator complex subunit 2 OS=Mus musculus OX=10090 GN=Psme2 PE=1 SV=4	P97372	27 kDa	Mus musculus
Purine nucleoside phosphorylase OS=Mus musculus OX=10090 GN=Pnp PE=1 SV=2	P23492 (+1)	32 kDa	Mus musculus		AMP catabolic process, AMP salvage, GMP catabolic process to guanine, GMP salvage, GTP biosynthetic process, IMP catabolic process, IMP salvage, dAMP catabolic process, dGMP catabolic process, dGTP metabolic process
Annexin OS=Mus musculus OX=10090 GN=Anxa6 PE=1 SV=1	F8WIT2 (+1)	75 kDa	Mus musculus
Ras suppressor protein 1 OS=Mus musculus OX=10090 GN=Rsu1 PE=1 SV=1	A2AUR7 (+2)	30 kDa	Mus musculus
Ganglioside GM2 activator OS=Mus musculus OX=10090 GN=Gm2a PE=1 SV=2	Q60648	21 kDa	Mus musculus
Polyadenylate-binding protein 1 OS=Mus musculus OX=10090 GN=Pabpc1 PE=1 SV=2	P29341	71 kDa	Mus musculus
Stress-70 protein, mitochondrial OS=Mus musculus OX=10090 GN=Hspa9 PE=1 SV=3	P38647	73 kDa	Mus musculus			protein refolding					myelin sheath			protein binding involved in protein folding		ubiquitin protein ligase binding
Eukaryotic translation initiation factor 6 OS=Mus musculus OX=10090 GN=Eif6 PE=1 SV=2	O55135	27 kDa	Mus musculus
Fumarate hydratase, mitochondrial OS=Mus musculus OX=10090 GN=Fh PE=1 SV=3	P97807 (+1)	54 kDa	Mus musculus
Cluster of Rab GDP dissociation inhibitor beta OS=Mus musculus OX=10090 GN=Gdi2 PE=1 SV=1 (Q61598)	Q61598 [2]	51 kDa	Mus musculus								myelin sheath
Proteasome subunit alpha type-6 OS=Mus musculus OX=10090 GN=Psma6 PE=1 SV=1	Q9QUM9	27 kDa	Mus musculus
Apolipoprotein C-III OS=Mus musculus OX=10090 GN=Apoc3 PE=1 SV=1	A0A0R4J1N3 (+2)	11 kDa	Mus musculus
RuvB-like 1 OS=Mus musculus OX=10090 GN=Ruvbl1 PE=1 SV=1	P60122	50 kDa	Mus musculus
von Willebrand factor A domain-containing protein 5A OS=Mus musculus OX=10090 GN=Vwa5a PE=1 SV=2	Q99KC8	87 kDa	Mus musculus
Transgelin-2 OS=Mus musculus OX=10090 GN=Tagln2 PE=1 SV=4	Q9WVA4	22 kDa	Mus musculus
Cluster of Myosin regulatory light polypeptide 9 OS=Mus musculus OX=10090 GN=Myl9 PE=1 SV=3 (Q9CQ19)	Q9CQ19 [3]	20 kDa	Mus musculus
Bifunctional purine biosynthesis protein PURH OS=Mus musculus OX=10090 GN=Atic PE=1 SV=2	Q9CWJ9	64 kDa	Mus musculus		'de novo' AMP biosynthetic process, 'de novo' IMP biosynthetic process, 'de novo' XMP biosynthetic process, GMP biosynthetic process
Peroxiredoxin-2 OS=Mus musculus OX=10090 GN=Prdx2 PE=1 SV=3	Q61171	22 kDa	Mus musculus								myelin sheath
ATPase inhibitory factor 1 OS=Mus musculus OX=10090 GN=Atpif1 PE=1 SV=1	E9PV44 (+1)	9 kDa	Mus musculus
60S ribosomal protein L11 OS=Mus musculus OX=10090 GN=Rpl11 PE=1 SV=4	Q9CXW4	20 kDa	Mus musculus													ubiquitin protein ligase binding
Rho GDP-dissociation inhibitor 1 OS=Mus musculus OX=10090 GN=Arhgdia PE=1 SV=3	Q99PT1	23 kDa	Mus musculus
EH domain-containing protein 2 OS=Mus musculus OX=10090 GN=Ehd2 PE=1 SV=1	Q8BH64	61 kDa	Mus musculus							caveola		perinuclear region of cytoplasm
Cluster of Cathepsin L1 OS=Mus musculus OX=10090 GN=Ctsl PE=1 SV=2 (P06797)	P06797 [2]	38 kDa	Mus musculus
GTP-binding protein SAR1a OS=Mus musculus OX=10090 GN=Sar1a PE=1 SV=1	Q99JZ4	22 kDa	Mus musculus
Proteasome subunit beta type-2 OS=Mus musculus OX=10090 GN=Psmb2 PE=1 SV=1	Q9R1P3	23 kDa	Mus musculus
Ras-related protein Rab-7a OS=Mus musculus OX=10090 GN=Rab7a PE=1 SV=2	P51150	23 kDa	Mus musculus
Heterogeneous nuclear ribonucleoprotein U OS=Mus musculus OX=10090 GN=Hnrnpu PE=1 SV=1	Q8VEK3 (+1)	88 kDa	Mus musculus
D-3-phosphoglycerate dehydrogenase OS=Mus musculus OX=10090 GN=Phgdh PE=1 SV=3	Q61753	57 kDa	Mus musculus								myelin sheath
Platelet-activating factor acetylhydrolase IB subunit beta (Fragment) OS=Mus musculus OX=10090 GN=Pafah1b2 PE=1 SV=1	A0A1L1SVK0 (+1)	22 kDa	Mus musculus
Inositol-1-monophosphatase OS=Mus musculus OX=10090 GN=Impa1 PE=1 SV=1	Q924B0	30 kDa	Mus musculus
Fibrinogen beta chain OS=Mus musculus OX=10090 GN=Fgb PE=1 SV=1	Q8K0E8	55 kDa	Mus musculus					blood microparticle
Cluster of Alpha-enolase OS=Mus musculus OX=10090 GN=Eno1 PE=1 SV=3 (P17182)	P17182 [4]	47 kDa	Mus musculus	canonical glycolysis	canonical glycolysis, glyceraldehyde-3-phosphate biosynthetic process, glycolytic process					membrane raft	myelin sheath
Caveolae-associated protein 1 OS=Mus musculus OX=10090 GN=Cavin1 PE=1 SV=1	O54724	44 kDa	Mus musculus							caveola
Cluster of Alpha-1-acid glycoprotein 1 OS=Mus musculus OX=10090 GN=Orm1 PE=1 SV=1 (Q60590)	Q60590 [2]	24 kDa	Mus musculus
