# Supplementary material for: Identification of Estrogen-Responsive Proteins in Mouse Seminal Vesicles Through Mass Spectrometry-Based Proteomics
Source: Pharmaceuticals (Basel). 2024 Nov 9;17(11):1508. doi: 10.3390/ph17111508 (PMC11597337; doi:10.3390/ph17111508)
Supplement: Supplementary file 1 [file pharmaceuticals-17-01508-s001.zip › pharmaceuticals-3260396_TableS2.xlsx]

## Sheet: Regulated proteins_ SV
Table S2: Differentially expressed seminal vesicle proteins (t-test, p < 0.05) mapped by IPA®, with fold change ≥ 2.	134
Downregulated	101
Upregulated	33
Identified Proteins	Accession Number	Molecular Weight	T-Test (p-value): (p 0.05)	Fold Change by Category
Glutathione reductase, mitochondrial OS=Mus musculus OX=10090 GN=Gsr PE=1 SV=3	P47791	54 kDa	0.011	-14.2857
Catenin beta-1 OS=Mus musculus OX=10090 GN=Ctnnb1 PE=1 SV=1	Q02248	85 kDa	0.00025	-12.5
Ribosome-binding protein 1 OS=Mus musculus OX=10090 GN=Rrbp1 PE=1 SV=1	A2AVJ7	158 kDa	0.005	-12.5
Cluster of Guanine nucleotide-binding protein G(I)/G(S)/G(T) subunit beta-2 OS=Mus musculus OX=10090 GN=Gnb2 PE=1 SV=1 (E9QKR0)	E9QKR0	41 kDa	0.00019	-11.1111
Spectrin beta chain, non-erythrocytic 1 OS=Mus musculus OX=10090 GN=Sptbn1 PE=1 SV=2	Q62261	274 kDa	0.0001	-10
MCG17902, isoform CRA_e OS=Mus musculus OX=10090 GN=Srsf7 PE=1 SV=1	A0A3Q4L335	25 kDa	0.00023	-10
Cluster of Fibulin-1 OS=Mus musculus OX=10090 GN=Fbln1 PE=1 SV=2 (Q08879)	Q08879	78 kDa	0.0007	-10
Periostin OS=Mus musculus OX=10090 GN=Postn PE=1 SV=2	Q62009	93 kDa	0.0048	-10
Acetyl-CoA acetyltransferase, mitochondrial OS=Mus musculus OX=10090 GN=Acat1 PE=1 SV=1	Q8QZT1	45 kDa	0.0001	-5
Sorcin OS=Mus musculus OX=10090 GN=Sri PE=1 SV=1	Q6P069	22 kDa	0.00052	-5
PRKC apoptosis WT1 regulator protein OS=Mus musculus OX=10090 GN=Pawr PE=1 SV=2	Q925B0	36 kDa	0.0017	-5
Calnexin OS=Mus musculus OX=10090 GN=Canx PE=1 SV=1	P35564	67 kDa	0.0017	-5
Transcription elongation factor A protein 1 OS=Mus musculus OX=10090 GN=Tcea1 PE=1 SV=1	E9PYD5	35 kDa	0.0017	-5
Ketimine reductase mu-crystallin OS=Mus musculus OX=10090 GN=Crym PE=1 SV=1	O54983	34 kDa	0.0017	-5
Cystatin-B OS=Mus musculus OX=10090 GN=Cstb PE=1 SV=1	Q62426	11 kDa	0.0025	-5
Phosphoglucomutase-1 OS=Mus musculus OX=10090 GN=Pgm1 PE=1 SV=4	Q9D0F9	61 kDa	0.0064	-5
Neudesin OS=Mus musculus OX=10090 GN=Nenf PE=1 SV=1	Q9CQ45	19 kDa	0.0077	-5
COP9 signalosome complex subunit 6 OS=Mus musculus OX=10090 GN=Cops6 PE=1 SV=1	D3Z0F5	34 kDa	0.0077	-5
Adiponectin OS=Mus musculus OX=10090 GN=Adipoq PE=1 SV=2	Q60994	27 kDa	0.0077	-5
Poly(RC) binding protein 2, isoform CRA_d OS=Mus musculus OX=10090 GN=Pcbp2 PE=1 SV=1	A0A2R8VI25	33 kDa	0.0077	-5
Ragulator complex protein LAMTOR1 OS=Mus musculus OX=10090 GN=Lamtor1 PE=1 SV=1	A0A0A6YX02	16 kDa	0.0077	-5
Alpha-soluble NSF attachment protein OS=Mus musculus OX=10090 GN=Napa PE=1 SV=1	Q9DB05	33 kDa	0.0077	-5
Protein SEC13 homolog OS=Mus musculus OX=10090 GN=Sec13 PE=1 SV=3	Q9D1M0	36 kDa	0.0077	-5
Peripherin OS=Mus musculus OX=10090 GN=Prph PE=1 SV=2	P15331	54 kDa	0.013	-5
Tubulointerstitial nephritis antigen-like OS=Mus musculus OX=10090 GN=Tinagl1 PE=1 SV=1	H3BJ97	49 kDa	0.017	-5
Programmed cell death protein 6 OS=Mus musculus OX=10090 GN=Pdcd6 PE=1 SV=2	P12815	22 kDa	0.018	-5
Talin-1 OS=Mus musculus OX=10090 GN=Tln1 PE=1 SV=2	P26039	270 kDa	0.02	-5
Dihydrolipoyl dehydrogenase, mitochondrial OS=Mus musculus OX=10090 GN=Dld PE=1 SV=2	O08749	54 kDa	0.021	-5
Endoplasmic reticulum lectin 1 OS=Mus musculus OX=10090 GN=Erlec1 PE=1 SV=1	Q8VEH8	55 kDa	0.025	-5
Apolipoprotein D OS=Mus musculus OX=10090 GN=Apod PE=1 SV=1	P51910	22 kDa	0.025	-5
Heterogeneous nuclear ribonucleoprotein H3 OS=Mus musculus OX=10090 GN=Hnrnph3 PE=1 SV=1	D3YWT1	35 kDa	0.025	-5
NADH dehydrogenase [ubiquinone] 1 beta subcomplex subunit 10 OS=Mus musculus OX=10090 GN=Ndufb10 PE=1 SV=3	Q9DCS9	21 kDa	0.025	-5
Eukaryotic translation initiation factor 3 subunit J-A OS=Mus musculus OX=10090 GN=Eif3j1 PE=2 SV=1	Q3UGC7	29 kDa	0.025	-5
Tumor protein D53 OS=Mus musculus OX=10090 GN=Tpd52l1 PE=1 SV=1	A0A1L1ST53	21 kDa	0.025	-5
Lamin-B2 OS=Mus musculus OX=10090 GN=Lmnb2 PE=1 SV=1	A0A0R4J0Q5	69 kDa	0.029	-5
Tetratricopeptide repeat protein 38 OS=Mus musculus OX=10090 GN=Ttc38 PE=1 SV=2	A3KMP2	52 kDa	0.039	-5
Cytidine deaminase OS=Mus musculus OX=10090 GN=Cda PE=1 SV=2	P56389	16 kDa	0.039	-5
ADP-ribosylation factor GTPase-activating protein 3 OS=Mus musculus OX=10090 GN=Arfgap3 PE=1 SV=1	A0A0R4J0T8	58 kDa	0.041	-5
Signal transducer and activator of transcription OS=Mus musculus OX=10090 GN=Stat1 PE=1 SV=1	A0A087WSP5	88 kDa	0.041	-5
Lamin-B1 OS=Mus musculus OX=10090 GN=Lmnb1 PE=1 SV=3	P14733	67 kDa	0.0001	-3.33333
Chromobox protein homolog 3 OS=Mus musculus OX=10090 GN=Cbx3 PE=1 SV=2	P23198	21 kDa	0.00054	-3.33333
Cluster of Collagen, type VI, alpha 3 OS=Mus musculus OX=10090 GN=Col6a3 PE=1 SV=1 (A0A087WS16)	A0A087WS16	289 kDa	0.0012	-3.33333
EGF-containing fibulin-like extracellular matrix protein 1 OS=Mus musculus OX=10090 GN=Efemp1 PE=1 SV=1	Q8BPB5	55 kDa	0.0024	-3.33333
Pyruvate dehydrogenase E1 component subunit beta, mitochondrial OS=Mus musculus OX=10090 GN=Pdhb PE=1 SV=1	Q9D051	39 kDa	0.0024	-3.33333
N(G),N(G)-dimethylarginine dimethylaminohydrolase 2 OS=Mus musculus OX=10090 GN=Ddah2 PE=1 SV=1	Q99LD8	30 kDa	0.0039	-3.33333
Ester hydrolase C11orf54 homolog OS=Mus musculus OX=10090 PE=1 SV=1	Q91V76	35 kDa	0.0041	-3.33333
Proteasome subunit alpha type-5 OS=Mus musculus OX=10090 GN=Psma5 PE=1 SV=1	Q9Z2U1	26 kDa	0.0085	-3.33333
Cytoglobin OS=Mus musculus OX=10090 GN=Cygb PE=1 SV=1	Q9CX80	21 kDa	0.0089	-3.33333
Coatomer subunit delta OS=Mus musculus OX=10090 GN=Arcn1 PE=1 SV=2	Q5XJY5	57 kDa	0.011	-3.33333
Glutaredoxin-1 OS=Mus musculus OX=10090 GN=Glrx PE=1 SV=3	Q9QUH0	12 kDa	0.013	-3.33333
Chromobox protein homolog 1 OS=Mus musculus OX=10090 GN=Cbx1 PE=1 SV=1	P83917	21 kDa	0.014	-3.33333
High mobility group protein B2 OS=Mus musculus OX=10090 GN=Hmgb2 PE=1 SV=3	P30681	24 kDa	0.018	-3.33333
Nidogen-2 OS=Mus musculus OX=10090 GN=Nid2 PE=1 SV=2	O88322	154 kDa	0.019	-3.33333
Ras-related protein Rap-1b OS=Mus musculus OX=10090 GN=Rap1b PE=1 SV=2	Q99JI6	21 kDa	0.019	-3.33333
4-trimethylaminobutyraldehyde dehydrogenase OS=Mus musculus OX=10090 GN=Aldh9a1 PE=1 SV=1	Q3U367	56 kDa	0.021	-3.33333
Fatty acid-binding protein, adipocyte OS=Mus musculus OX=10090 GN=Fabp4 PE=1 SV=3	P04117	15 kDa	0.023	-3.33333
Serine/arginine-rich splicing factor 3 OS=Mus musculus OX=10090 GN=Srsf3 PE=1 SV=1	P84104	19 kDa	0.023	-3.33333
S-methyl-5'-thioadenosine phosphorylase OS=Mus musculus OX=10090 GN=Mtap PE=1 SV=1	Q9CQ65	31 kDa	0.023	-3.33333
GDP-L-fucose synthase OS=Mus musculus OX=10090 GN=Tsta3 PE=1 SV=1	A0A2R8VI39	39 kDa	0.035	-3.33333
Spectrin alpha chain, non-erythrocytic 1 OS=Mus musculus OX=10090 GN=Sptan1 PE=1 SV=1	A3KGU5	283 kDa	0.044	-3.33333
Protein phosphatase 1 regulatory subunit 12A OS=Mus musculus OX=10090 GN=Ppp1r12a PE=1 SV=2	Q9DBR7	115 kDa	0.046	-3.33333
RNA binding motif protein, X chromosome, isoform CRA_b OS=Mus musculus OX=10090 GN=Rbmx PE=1 SV=1	A2AFI3	33 kDa	0.048	-3.33333
Nidogen-1 OS=Mus musculus OX=10090 GN=Nid1 PE=1 SV=2	P10493	137 kDa	0.00046	-2.5
Decorin OS=Mus musculus OX=10090 GN=Dcn PE=1 SV=1	P28654	40 kDa	0.00048	-2.5
Ferritin heavy chain OS=Mus musculus OX=10090 GN=Fth1 PE=1 SV=2	P09528	21 kDa	0.001	-2.5
Cytosol aminopeptidase OS=Mus musculus OX=10090 GN=Lap3 PE=1 SV=3	Q9CPY7	56 kDa	0.0016	-2.5
Cluster of Heterogeneous nuclear ribonucleoprotein H OS=Mus musculus OX=10090 GN=Hnrnph1 PE=1 SV=3 (O35737)	O35737	49 kDa	0.0031	-2.5
PDZ and LIM domain 3, isoform CRA_a OS=Mus musculus OX=10090 GN=Pdlim3 PE=1 SV=1	A0A1B0GSX6	39 kDa	0.0041	-2.5
L-xylulose reductase OS=Mus musculus OX=10090 GN=Dcxr PE=1 SV=2	Q91X52	26 kDa	0.0044	-2.5
Adenosylhomocysteinase OS=Mus musculus OX=10090 GN=Ahcy PE=1 SV=3	P50247	48 kDa	0.019	-2.5
Serine/arginine-rich-splicing factor 1 OS=Mus musculus OX=10090 GN=Srsf1 PE=1 SV=1	H7BX95	28 kDa	0.022	-2.5
Prostaglandin E synthase 3 OS=Mus musculus OX=10090 GN=Ptges3 PE=1 SV=1	D3Z7C6	15 kDa	0.028	-2.5
Dihydropyrimidinase-related protein 3 OS=Mus musculus OX=10090 GN=Dpysl3 PE=1 SV=1	Q3TT92	62 kDa	0.028	-2.5
Phosphatidylethanolamine-binding protein 1 OS=Mus musculus OX=10090 GN=Pebp1 PE=1 SV=3	P70296	21 kDa	0.031	-2.5
Proteasome subunit beta type-1 OS=Mus musculus OX=10090 GN=Psmb1 PE=1 SV=1	A0A338P7C0	16 kDa	0.031	-2.5
60S acidic ribosomal protein P0 OS=Mus musculus OX=10090 GN=Rplp0 PE=1 SV=3	P14869	34 kDa	0.035	-2.5
Protein SET (Fragment) OS=Mus musculus OX=10090 GN=Set PE=1 SV=1	A2BE93	25 kDa	0.037	-2.5
Thioredoxin domain-containing protein 17 OS=Mus musculus OX=10090 GN=Txndc17 PE=1 SV=1	Q9CQM5	14 kDa	0.045	-2.5
Acidic leucine-rich nuclear phosphoprotein 32 family member A OS=Mus musculus OX=10090 GN=Anp32a PE=1 SV=1	O35381	29 kDa	0.045	-2.5
Fructose-bisphosphate aldolase C OS=Mus musculus OX=10090 GN=Aldoc PE=1 SV=4	P05063	39 kDa	0.05	-2.5
Cluster of Heat shock 70 kDa protein 1A OS=Mus musculus OX=10090 GN=Hspa1a PE=1 SV=2 (Q61696)	Q61696	70 kDa	0.00059	-2
Prelamin-A/C OS=Mus musculus OX=10090 GN=Lmna PE=1 SV=2	P48678	74 kDa	0.0064	-2
Cluster of Alpha-actinin-4 OS=Mus musculus OX=10090 GN=Actn4 PE=1 SV=1 (A0A1L1SV25)	A0A1L1SV25	107 kDa	0.0065	-2
Thimet oligopeptidase OS=Mus musculus OX=10090 GN=Thop1 PE=1 SV=1	A0A0R4IZY0	78 kDa	0.018	-2
60S ribosomal protein L12 OS=Mus musculus OX=10090 GN=Rpl12 PE=1 SV=2	P35979	18 kDa	0.019	-2
Dermatopontin OS=Mus musculus OX=10090 GN=Dpt PE=1 SV=1	Q9QZZ6	24 kDa	0.023	-2
Pro-cathepsin H OS=Mus musculus OX=10090 GN=Ctsh PE=1 SV=2	P49935	37 kDa	0.027	-2
Alpha-aminoadipic semialdehyde dehydrogenase OS=Mus musculus OX=10090 GN=Aldh7a1 PE=1 SV=4	Q9DBF1	59 kDa	0.027	-2
Cluster of EG627828 protein OS=Mus musculus OX=10090 GN=Gm6793 PE=1 SV=1 (B2RXM2)	B2RXM2	37 kDa	0.03	-2
Histone H2B type 1-B OS=Mus musculus OX=10090 GN=Hist1h2bb PE=1 SV=3	Q64475	14 kDa	0.035	-2
Transitional endoplasmic reticulum ATPase OS=Mus musculus OX=10090 GN=Vcp PE=1 SV=4	Q01853	89 kDa	0.039	-2
Protein S100-A11 OS=Mus musculus OX=10090 GN=S100a11 PE=1 SV=1	P50543	11 kDa	0.045	-2
Cluster of Peroxiredoxin-6 OS=Mus musculus OX=10090 GN=Prdx6 PE=1 SV=1 (Q6GT24)	Q6GT24	25 kDa	0.0044	-1.66667
Peptidyl-prolyl cis-trans isomerase A OS=Mus musculus OX=10090 GN=Ppia PE=1 SV=2	P17742	18 kDa	0.0058	-1.66667
Isoform 2 of Gelsolin OS=Mus musculus OX=10090 GN=Gsn	P13020-2	81 kDa	0.0068	-1.66667
Protein S100-A10 OS=Mus musculus OX=10090 GN=S100a10 PE=1 SV=2	P08207	11 kDa	0.0084	-1.66667
Cluster of Histone H1.3 OS=Mus musculus OX=10090 GN=Hist1h1d PE=1 SV=2 (P43277)	P43277	22 kDa	0.0099	-1.66667
Annexin A2 OS=Mus musculus OX=10090 GN=Anxa2 PE=1 SV=2	P07356	39 kDa	0.013	-1.66667
Fibulin-5 OS=Mus musculus OX=10090 GN=Fbln5 PE=1 SV=1	A0A1Y7VJW9	52 kDa	0.043	-1.66667
Thioredoxin domain-containing protein 5 OS=Mus musculus OX=10090 GN=Txndc5 PE=1 SV=1	E9PXX7	39 kDa	0.051	-1.66667
Malate dehydrogenase, mitochondrial OS=Mus musculus OX=10090 GN=Mdh2 PE=1 SV=3	P08249	36 kDa	0.028	-1.66667
Cluster of Keratin, type I cytoskeletal 19 OS=Mus musculus OX=10090 GN=Krt19 PE=1 SV=1 (P19001)	P19001	45 kDa	0.013	1.6
Heat shock protein HSP 90-beta OS=Mus musculus OX=10090 GN=Hsp90ab1 PE=1 SV=3	P11499	83 kDa	0.0081	1.9
Cluster of Elongation factor 1-alpha 1 OS=Mus musculus OX=10090 GN=Eef1a1 PE=1 SV=3 (P10126)	P10126	50 kDa	0.014	2
Cluster of Serine protease inhibitor A3K OS=Mus musculus OX=10090 GN=Serpina3k PE=1 SV=2 (P07759)	P07759	47 kDa	0.037	2.2
Adenylyl cyclase-associated protein 1 OS=Mus musculus OX=10090 GN=Cap1 PE=1 SV=4	P40124	52 kDa	0.00047	2.3
Pregnancy zone protein OS=Mus musculus OX=10090 GN=Pzp PE=1 SV=3	Q61838	166 kDa	0.025	2.4
Cluster of Alpha-1-antitrypsin 1-2 OS=Mus musculus OX=10090 GN=Serpina1b PE=1 SV=2 (P22599)	P22599	46 kDa	0.0078	2.7
Clusterin OS=Mus musculus OX=10090 GN=Clu PE=1 SV=1	Q06890	52 kDa	0.033	2.9
Ornithine aminotransferase, mitochondrial OS=Mus musculus OX=10090 GN=Oat PE=1 SV=1	P29758	48 kDa	0.048	3
Cluster of Murinoglobulin-1 OS=Mus musculus OX=10090 GN=Mug1 PE=1 SV=3 (P28665)	P28665	165 kDa	0.0011	3.5
Nucleobindin-1 OS=Mus musculus OX=10090 GN=Nucb1 PE=1 SV=2	Q02819	53 kDa	0.013	3.5
Complement factor I OS=Mus musculus OX=10090 GN=Cfi PE=1 SV=3	Q61129	67 kDa	0.021	3.6
Sulfhydryl oxidase 1 OS=Mus musculus OX=10090 GN=Qsox1 PE=1 SV=1	Q8BND5	83 kDa	0.012	3.9
Glutamate dehydrogenase 1, mitochondrial OS=Mus musculus OX=10090 GN=Glud1 PE=1 SV=1	P26443	61 kDa	0.021	3.9
Serum amyloid P-component OS=Mus musculus OX=10090 GN=Apcs PE=1 SV=2	P12246	26 kDa	0.018	4
Plasminogen OS=Mus musculus OX=10090 GN=Plg PE=1 SV=3	P20918	91 kDa	0.0068	4.1
V-type proton ATPase catalytic subunit A OS=Mus musculus OX=10090 GN=Atp6v1a PE=1 SV=2	P50516	68 kDa	0.025	4.6
Growth arrest-specific protein 6 OS=Mus musculus OX=10090 GN=Gas6 PE=2 SV=2	Q61592	75 kDa	0.025	4.6
Cathepsin Z OS=Mus musculus OX=10090 GN=Ctsz PE=1 SV=1	Q9WUU7	34 kDa	0.0061	4.9
RIKEN cDNA 1300017J02 gene OS=Mus musculus OX=10090 GN=1300017J02Rik PE=1 SV=1	D3YY36	69 kDa	0.044	5.2
RIKEN cDNA 9530053A07 gene OS=Mus musculus OX=10090 GN=9530053A07Rik PE=1 SV=1	E9PVG8	280 kDa	0.0014	5.4
Rho GTPase-activating protein 1 OS=Mus musculus OX=10090 GN=Arhgap1 PE=1 SV=1	A2AH25	54 kDa	0.0017	6.4
Angiotensinogen OS=Mus musculus OX=10090 GN=Agt PE=1 SV=1	P11859	52 kDa	0.016	6.5
Seminal vesicle secretory protein 5 OS=Mus musculus OX=10090 GN=Svs5 PE=2 SV=1	P30933	13 kDa	0.016	7.5
Serpin H1 OS=Mus musculus OX=10090 GN=Serpinh1 PE=1 SV=3	P19324	47 kDa	0.006	7.6
Spondin-1 OS=Mus musculus OX=10090 GN=Spon1 PE=1 SV=1	Q8VCC9	91 kDa	0.001	8.3
Collagen alpha-1(I) chain OS=Mus musculus OX=10090 GN=Col1a1 PE=1 SV=4	P11087	138 kDa	0.028	8.5
Polymeric immunoglobulin receptor OS=Mus musculus OX=10090 GN=Pigr PE=1 SV=1	O70570	85 kDa	0.032	9.5
Glutamine synthetase OS=Mus musculus OX=10090 GN=Glul PE=1 SV=6	P15105	42 kDa	0.011	12
Angiotensin-converting enzyme OS=Mus musculus OX=10090 GN=Ace PE=1 SV=3	P09470	151 kDa	0.044	12
Neutrophil gelatinase-associated lipocalin OS=Mus musculus OX=10090 GN=Lcn2 PE=1 SV=1	P11672	23 kDa	0.01	18
Ribonuclease pancreatic OS=Mus musculus OX=10090 GN=Rnase1 PE=1 SV=2	P00683	17 kDa	0.0001	26
