# Supplementary material for: Identification of Estrogen-Responsive Proteins in Mouse Seminal Vesicles Through Mass Spectrometry-Based Proteomics
Source: Pharmaceuticals (Basel). 2024 Nov 9;17(11):1508. doi: 10.3390/ph17111508 (PMC11597337; doi:10.3390/ph17111508)
Supplement: Supplementary file 1 [file pharmaceuticals-17-01508-s001.zip › pharmaceuticals-3260396_TableS3.xlsx]

## Sheet: Canonical pathways
Table S3: List of all regulated canonical pathways with their associated molecules generated by IPA®.
Ingenuity Canonical Pathways	-log(p-value)	Ratio	z-score	Molecules
Neutrophil degranulation	17.5	0.0574	-1.732	ALDOC,ANXA2,CAP1,CDA,CSTB,CTSH,CTSZ,EEF1A1,FTH1,GSN,HSP90AB1,HSPA1A/HSPA1B,LAMTOR1,LCN2,PGM1,PIGR,PPIA,PRDX6,PSMA5,PSMB1,QSOX1,RAP1B,SERPINA1,SERPINA3,SPTAN1,TXNDC5,VCP
Response to elevated platelet cytosolic Ca2+	7.83	0.0758	1.265	ACTN4,CAP1,CLU,GAS6,PLG,PPIA,QSOX1,SERPINA1,SERPINA3,TLN1
Apoptotic execution phase	7.36	0.135	-2.646	CTNNB1,GSN,H1-3,HMGB2,LMNA,LMNB1,SPTAN1
Gene and protein expression by JAK-STAT signaling after IL-12 stimulation	6.88	0.162	0.816	ANXA2,LMNB1,MTAP,PPIA,RAP1B,RPLP0
Granzyme A Signaling	5.13	0.0833	2.449	H1-3,HMGB2,LMNB1,LMNB2,NDUFB10,SET
Cellular response to heat stress	4.39	0.0619	0.447	EEF1A1,HSP90AB1,HSPA1A/HSPA1B,PTGES3,SEC13,SERPINH1
Dissolution of Fibrin Clot	4.14	0.231	#NUM!	ANXA2,PLG,S100A10
Glutamate and glutamine metabolism	4.03	0.214	#NUM!	GLUD1,GLUL,OAT
trans-Golgi Network Vesicle Budding	3.92	0.0676	-1.342	CTSZ,FTH1,NAPA,TPD52L1,TXNDC5
Metabolism of Angiotensinogen to Angiotensins	3.69	0.167	#NUM!	ACE,AGT,CTSZ
Glutathione Redox Reactions II	3.6	0.5	#NUM!	GLRX,GSR
Chaperone Mediated Autophagy	3.42	0.136	#NUM!	EEF1A1,HSP90AB1,RNASE1
Ethanol Degradation IV	3.42	0.136	#NUM!	ALDH7A1,ALDH9A1,CYGB
Nephrin family interactions	3.36	0.13	#NUM!	ACTN4,SPTAN1,SPTBN1
Phagosome Maturation	3.31	0.0392	#NUM!	ATP6V1A,CANX,CTSH,CTSZ,NAPA,PRDX6
COPI-mediated anterograde transport	3.29	0.0495	-2.236	ARCN1,ARFGAP3,NAPA,SPTAN1,SPTBN1
Mitotic Prophase	3.27	0.049	-2.236	H2BC3,LMNA,LMNB1,SEC13,SET
Arginine Biosynthesis IV	3.21	0.333	#NUM!	GLUD1,OAT
Extracellular matrix organization	3.19	0.0472	-1.342	COL1A1,COL6A3,DCN,NID1,NID2
Neuroprotective Role of THOP1 in Alzheimer's Disease	3.08	0.0446	#NUM!	ACE,AGT,PLG,SERPINA3,THOP1
Hedgehog ligand biogenesis	3.07	0.0615	-2	ERLEC1,PSMA5,PSMB1,VCP
Aryl hydrocarbon receptor signalling	3.06	0.286	#NUM!	HSP90AB1,PTGES3
Acetyl-CoA Biosynthesis I (Pyruvate Dehydrogenase Complex)	3.06	0.286	#NUM!	DLD,PDHB
MicroRNA Biogenesis Signaling Pathway	2.97	0.0339	-1.633	HSP90AB1,PTGES3,RAP1B,SEC13,SRSF1,SRSF3
COPII-mediated vesicle transport	2.91	0.0556	0	CTSZ,NAPA,SEC13,SERPINA1
Regulation of Insulin-like Growth Factor (IGF) transport and uptake by IGFBPs	2.89	0.0403	2.236	GAS6,NUCB1,PLG,QSOX1,SERPINA1
Lysine catabolism	2.83	0.222	#NUM!	ALDH7A1,DLD
Role of JAK family kinases in IL-6-type Cytokine Signaling	2.82	0.0526	1	HSP90AB1,SERPINA1,SERPINA3,STAT1
Production of Nitric Oxide and Reactive Oxygen Species in Macrophages	2.82	0.0316	0.447	APOD,CLU,PPP1R12A,RAP1B,SERPINA1,STAT1
Atherosclerosis Signaling	2.81	0.0388	0.447	APOD,CLU,COL1A1,PRDX6,SERPINA1
RAF/MAP kinase cascade	2.79	0.0267	-2.646	PEBP1,PSMA5,PSMB1,RAP1B,SPTAN1,SPTBN1,TLN1
Glycogen Degradation II	2.74	0.2	#NUM!	MTAP,PGM1
BAG2 Signaling Pathway	2.72	0.0494	#NUM!	ANXA2,HSPA1A/HSPA1B,PSMA5,PSMB1
Xenobiotic Metabolism AHR Signaling Pathway	2.72	0.0494	-1	ALDH7A1,ALDH9A1,HSP90AB1,PTGES3
DHCR24 Signaling Pathway	2.69	0.0365	0.447	AGT,APOD,CLU,RAP1B,SERPINA1
Cachexia Signaling Pathway	2.69	0.0229	0	AGT,HSP90AB1,HSPA1A/HSPA1B,LCN2,PSMA5,PSMB1,SERPINA1,STAT1
Processing of Capped Intron-Containing Pre-mRNA	2.61	0.0249	-2.646	HNRNPH1,PCBP2,RBMX,SEC13,SRSF1,SRSF3,SRSF7
Glycogen Degradation III	2.58	0.167	#NUM!	MTAP,PGM1
RHO GTPase cycle	2.57	0.02	-1.667	ARFGAP3,ARHGAP1,HSP90AB1,LAMTOR1,LMNB1,RBMX,SPTAN1,SPTBN1,VCP
Elastic fibre formation	2.53	0.0682	#NUM!	EFEMP1,FBLN1,FBLN5
Microautophagy Signaling Pathway	2.44	0.0318	#NUM!	COL1A1,COL6A3,PSMA5,PSMB1,SEC13
Metabolism of nitric oxide: NOS3 activation and regulation	2.38	0.133	#NUM!	CYGB,DDAH2
ABC-family proteins mediated transport	2.37	0.0396	-2	ERLEC1,PSMA5,PSMB1,VCP
Granzyme B Signaling	2.32	0.125	#NUM!	LMNB1,LMNB2
Histamine Degradation	2.32	0.125	#NUM!	ALDH7A1,ALDH9A1
Selenoamino acid metabolism	2.29	0.0377	-2	AHCY,GSR,RPL12,RPLP0
Meiotic synapsis	2.28	0.0556	#NUM!	H2BC3,LMNA,LMNB1
Post-translational protein phosphorylation	2.28	0.0374	2	GAS6,NUCB1,QSOX1,SERPINA1
Protein methylation	2.27	0.118	#NUM!	EEF1A1,VCP
Isoleucine Degradation I	2.27	0.118	#NUM!	ACAT1,DLD
The citric acid (TCA) cycle and respiratory electron transport	2.26	0.0545	#NUM!	DLD,MDH2,PDHB
DNA Damage/Telomere Stress Induced Senescence	2.26	0.0545	#NUM!	H1-3,H2BC3,LMNB1
HSP90 chaperone cycle for steroid hormone receptors in the presence of ligand	2.26	0.0545	#NUM!	HSP90AB1,HSPA1A/HSPA1B,PTGES3
Amino acids regulate mTORC1	2.26	0.0545	#NUM!	ATP6V1A,LAMTOR1,SEC13
Sensory processing of sound by outer hair cells of the cochlea	2.26	0.0545	#NUM!	GSN,SPTAN1,SPTBN1
Branched-chain amino acid catabolism	2.22	0.111	#NUM!	ACAT1,DLD
Fatty Acid α-oxidation	2.22	0.111	#NUM!	ALDH7A1,ALDH9A1
Signaling by PDGF	2.2	0.0517	#NUM!	COL6A3,PLG,STAT1
Iron uptake and transport	2.2	0.0517	#NUM!	ATP6V1A,FTH1,LCN2
Glutamine Biosynthesis I	2.19	1	#NUM!	GLUL
Acute Phase Response Signaling	2.18	0.0276	1.342	AGT,PLG,RAP1B,SERPINA1,SERPINA3
Coronavirus Pathogenesis Pathway	2.18	0.0276	1.342	ACE,AGT,ATP6V1A,EEF1A1,STAT1
Interleukin-12 family signaling	2.18	0.105	#NUM!	CANX,STAT1
Putrescine Degradation III	2.18	0.105	#NUM!	ALDH7A1,ALDH9A1
NCAM signaling for neurite out-growth	2.13	0.0492	#NUM!	COL6A3,SPTAN1,SPTBN1
Apelin Liver Signaling Pathway	2.13	0.1	#NUM!	AGT,COL1A1
LXR/RXR Activation	2.09	0.0331	1	AGT,APOD,CLU,SERPINA1
Renin-Angiotensin Signaling	2.09	0.0331	#NUM!	ACE,AGT,RAP1B,STAT1
Semaphorin interactions	2.08	0.0469	#NUM!	DPYSL3,HSP90AB1,TLN1
GP6 Signaling Pathway	2.06	0.0323	-1	COL1A1,COL6A3,RAP1B,TLN1
Interconversion of nucleotide di- and triphosphates	2.05	0.0909	#NUM!	GLRX,GSR
Degradation of the extracellular matrix	2.04	0.0455	#NUM!	DCN,NID1,PLG
Collagen biosynthesis and modifying enzymes	2.02	0.0448	#NUM!	COL1A1,COL6A3,SERPINH1
Tryptophan Degradation X (Mammalian, via Tryptamine)	2.01	0.087	#NUM!	ALDH7A1,ALDH9A1
TCA Cycle II (Eukaryotic)	2.01	0.087	#NUM!	DLD,MDH2
IL-12 Signaling and Production in Macrophages	1.96	0.0244	-0.447	APOD,CLU,COL1A1,SERPINA1,STAT1
Gluconeogenesis I	1.94	0.08	#NUM!	ALDOC,MDH2
Ephrin B Signaling	1.94	0.0417	#NUM!	CAP1,CTNNB1,GNB2
Integrin Signaling	1.93	0.024	#NUM!	ACTN4,GSN,PPP1R12A,RAP1B,TLN1
Regulation of RUNX2 expression and activity	1.92	0.0411	#NUM!	PSMA5,PSMB1,STAT1
Glutathione Redox Reactions I	1.91	0.0769	#NUM!	GSR,PRDX6
Chaperone Mediated Autophagy Signaling Pathway	1.91	0.0205	1.633	ATP6V1A,EEF1A1,HSP90AB1,HSPA1A/HSPA1B,PSMA5,PSMB1
Carnitine synthesis	1.89	0.5	#NUM!	ALDH9A1
S-methyl-5'-thioadenosine Degradation II	1.89	0.5	#NUM!	MTAP
Choline Degradation I	1.89	0.5	#NUM!	ALDH7A1
GDP-L-fucose Biosynthesis I (from GDP-D-mannose)	1.89	0.5	#NUM!	GFUS
Glutamate Biosynthesis II	1.89	0.5	#NUM!	GLUD1
Glutamate Degradation X	1.89	0.5	#NUM!	GLUD1
Integrin signaling	1.88	0.0741	#NUM!	RAP1B,TLN1
Dopamine Degradation	1.88	0.0741	#NUM!	ALDH7A1,ALDH9A1
IL-17A Signaling in Fibroblasts	1.86	0.039	#NUM!	COL1A1,LCN2,SERPINH1
Glyoxylate metabolism and glycine degradation	1.85	0.0714	#NUM!	DLD,PDHB
NRF2-mediated Oxidative Stress Response	1.85	0.0228	-2	FTH1,GSR,HSP90AB1,RAP1B,VCP
Nuclear Cytoskeleton Signaling Pathway	1.85	0.0228	-2.236	CTNNB1,LMNA,LMNB1,LMNB2,SEC13
Glucose metabolism	1.81	0.0375	#NUM!	ALDOC,MDH2,SEC13
Role of Osteoblasts in Rheumatoid Arthritis Signaling Pathway	1.81	0.0223	-0.447	COL1A1,CTNNB1,CTSH,CTSZ,STAT1
RNA Polymerase II Transcription	1.8	0.027	-2	SRSF1,SRSF3,SRSF7,TCEA1
Ethanol Degradation II	1.79	0.0667	#NUM!	ALDH7A1,ALDH9A1
Aryl Hydrocarbon Receptor Signaling	1.78	0.0267	#NUM!	ALDH7A1,ALDH9A1,HSP90AB1,PTGES3
Noradrenaline and Adrenaline Degradation	1.74	0.0625	#NUM!	ALDH7A1,ALDH9A1
Mitotic Metaphase and Anaphase	1.73	0.0213	-2.236	LMNA,LMNB1,PSMA5,PSMB1,SEC13
Intracellular oxygen transport	1.71	0.333	#NUM!	CYGB
L-carnitine Biosynthesis	1.71	0.333	#NUM!	ALDH9A1
Ascorbate Recycling (Cytosolic)	1.71	0.333	#NUM!	GLRX
Unfolded protein response	1.69	0.0337	#NUM!	CANX,HSPA1A/HSPA1B,VCP
Glucocorticoid Receptor Signaling	1.69	0.0154	#NUM!	AGT,HSP90AB1,HSPA1A/HSPA1B,KRT19,NDUFB10,PTGES3,RAP1B,STAT1
Actin Cytoskeleton Signaling	1.69	0.0208	-0.447	ACTN4,GSN,PPP1R12A,RAP1B,TLN1
Cargo concentration in the ER	1.69	0.0588	#NUM!	CTSZ,SERPINA1
Coagulation System	1.69	0.0588	#NUM!	PLG,SERPINA1
KEAP1-NFE2L2 pathway	1.68	0.0333	#NUM!	PSMA5,PSMB1,VCP
Regulation of Cellular Mechanics by Calpain Protease	1.68	0.0333	#NUM!	ACTN4,RAP1B,TLN1
Sertoli Cell-Sertoli Cell Junction Signaling	1.68	0.0207	-2.236	ACTN4,CTNNB1,RAP1B,SPTAN1,SPTBN1
Degradation of beta-catenin by the destruction complex	1.67	0.033	#NUM!	CTNNB1,PSMA5,PSMB1
Superpathway of Methionine Degradation	1.66	0.0571	#NUM!	AHCY,DLD
ERCC6 (CSB) and EHMT2 (G9a) positively regulate rRNA expression	1.64	0.0556	#NUM!	CBX3,H2BC3
Eukaryotic Translation Elongation	1.63	0.0319	#NUM!	EEF1A1,RPL12,RPLP0
Detoxification of Reactive Oxygen Species	1.62	0.0541	#NUM!	GSR,PRDX6
IL-17 Signaling	1.62	0.0238	1	HSP90AB1,LCN2,RAP1B,SRSF1
Germ Cell-Sertoli Cell Junction Signaling	1.61	0.0237	#NUM!	ACTN4,CTNNB1,GSN,RAP1B
Transcriptional regulation by RUNX3	1.61	0.0312	#NUM!	CTNNB1,PSMA5,PSMB1
Oxidative Ethanol Degradation III	1.6	0.0526	#NUM!	ALDH7A1,ALDH9A1
Neurotransmitter uptake and metabolism In glial cells	1.59	0.25	#NUM!	GLUL
2-ketoglutarate Dehydrogenase Complex	1.59	0.25	#NUM!	DLD
Branched-chain α-keto acid Dehydrogenase Complex	1.59	0.25	#NUM!	DLD
D-glucuronate Degradation I	1.59	0.25	#NUM!	DCXR
Mechanisms of Viral Exit from Host Cells	1.54	0.0488	#NUM!	LMNB1,LMNB2
DNA Replication Pre-Initiation	1.53	0.0291	#NUM!	H2BC3,PSMA5,PSMB1
Apoptosis Signaling	1.53	0.0291	#NUM!	LMNA,RAP1B,SPTAN1
IL-13 Signaling Pathway	1.52	0.0288	#NUM!	CTNNB1,POSTN,STAT1
Xenobiotic Metabolism PXR Signaling Pathway	1.51	0.0221	-2	ALDH7A1,ALDH9A1,HSP90AB1,PPP1R12A
Chronic Myeloid Leukemia Signaling	1.51	0.0187	-1.342	CTNNB1,HSP90AB1,PCBP2,RAP1B,SET
Telomerase Signaling	1.51	0.0286	#NUM!	HSP90AB1,PTGES3,RAP1B
Insulin Secretion Signaling Pathway	1.51	0.0186	-2.236	DLD,NAPA,PDHB,RAP1B,STAT1
Smooth Muscle Contraction	1.5	0.0465	#NUM!	ANXA2,TLN1
Oncostatin M Signaling	1.5	0.0465	#NUM!	RAP1B,STAT1
Coronavirus Replication Pathway	1.5	0.0465	#NUM!	ACE,ARCN1
Formation of xylulose-5-phosphate	1.49	0.2	#NUM!	DCXR
Choline catabolism	1.49	0.2	#NUM!	ALDH7A1
Proline Biosynthesis II (from Arginine)	1.49	0.2	#NUM!	OAT
Lysine Degradation II	1.49	0.2	#NUM!	ALDH7A1
Lysine Degradation V	1.49	0.2	#NUM!	ALDH7A1
2-oxobutanoate Degradation I	1.49	0.2	#NUM!	DLD
Arginine Degradation I (Arginase Pathway)	1.49	0.2	#NUM!	OAT
Protein Ubiquitination Pathway	1.49	0.0185	-0.447	HSP90AB1,HSPA1A/HSPA1B,PSMA5,PSMB1,THOP1
Paxillin Signaling	1.49	0.028	#NUM!	ACTN4,RAP1B,TLN1
Regulation of mRNA stability by proteins that bind AU-rich elements	1.48	0.0455	#NUM!	HSPA1A/HSPA1B,SET
Signaling by Retinoic Acid	1.48	0.0455	#NUM!	DLD,PDHB
Collagen chain trimerization	1.48	0.0455	#NUM!	COL1A1,COL6A3
Xenobiotic Metabolism Signaling	1.46	0.0181	#NUM!	ALDH7A1,ALDH9A1,HSP90AB1,PTGES3,RAP1B
Huntington's Disease Signaling	1.45	0.0179	#NUM!	GNB2,HSPA1A/HSPA1B,NAPA,PSMA5,PSMB1
Prostate Cancer Signaling	1.45	0.027	#NUM!	CTNNB1,HSP90AB1,RAP1B
Role of MAPK Signaling in Promoting the Pathogenesis of Influenza	1.45	0.027	#NUM!	ATP6V1A,PRDX6,RAP1B
Leukocyte Extravasation Signaling	1.44	0.0209	-2	ACTN4,ARHGAP1,CTNNB1,RAP1B
Hepatic Fibrosis / Hepatic Stellate Cell Activation	1.44	0.0209	#NUM!	AGT,COL1A1,COL6A3,STAT1
Glycine Cleavage Complex	1.42	0.167	#NUM!	DLD
XBP1(S) activates chaperone genes	1.41	0.0417	#NUM!	LMNA,TLN1
Neuregulin Signaling	1.41	0.0261	#NUM!	DCN,HSP90AB1,RAP1B
TCF dependent signaling in response to WNT	1.4	0.0203	-2	CTNNB1,H2BC3,PSMA5,PSMB1
Signaling by ROBO receptors	1.4	0.0259	#NUM!	CAP1,PSMA5,PSMB1
ESR-mediated signaling	1.39	0.0256	#NUM!	H2BC3,HSP90AB1,PTGES3
Mitotic G2-G2/M phases	1.39	0.0201	-1	HSP90AB1,PPP1R12A,PSMA5,PSMB1
FAT10 Cancer Signaling Pathway	1.38	0.04	#NUM!	CTNNB1,EEF1A1
Eukaryotic Translation Initiation	1.35	0.0248	#NUM!	EIF3J,RPL12,RPLP0
Arginine Degradation VI (Arginase 2 Pathway)	1.35	0.143	#NUM!	OAT
Aspartate Degradation II	1.35	0.143	#NUM!	MDH2
Autism Signaling Pathway	1.34	0.0168	-2.236	ALDH7A1,ALDH9A1,CTNNB1,DLD,RAP1B
Role of Osteoclasts in Rheumatoid Arthritis Signaling Pathway	1.34	0.0167	-1.342	COL1A1,COL6A3,CTNNB1,GSN,RAP1B
Regulation of Apoptosis	1.33	0.0377	#NUM!	PSMA5,PSMB1
Estrogen Receptor Signaling	1.33	0.015	#NUM!	AGT,GNB2,HSP90AB1,NDUFB10,PPP1R12A,RAP1B
MHC class II antigen presentation	1.33	0.0242	#NUM!	CANX,CTSH,SEC13
Ferroptosis Signaling Pathway	1.31	0.0238	#NUM!	FTH1,PEBP1,RAP1B
E3 ubiquitin ligases ubiquitinate target proteins	1.3	0.0364	#NUM!	H2BC3,VCP
FAT10 Signaling Pathway	1.3	0.0364	#NUM!	PSMA5,PSMB1
Role of PKR in Interferon Induction and Antiviral Response	1.3	0.0236	#NUM!	HSP90AB1,HSPA1A/HSPA1B,STAT1
Endocannabinoid Developing Neuron Pathway	1.3	0.0236	#NUM!	CTNNB1,GNB2,RAP1B
EIF2 Signaling	1.3	0.0188	#NUM!	EIF3J,RAP1B,RPL12,RPLP0
Sucrose Degradation V (Mammalian)	1.29	0.125	#NUM!	ALDOC
Superoxide Radicals Degradation	1.29	0.125	#NUM!	CYGB
ERK/MAPK Signaling	1.29	0.0187	-1	PPP1R12A,RAP1B,STAT1,TLN1
CNTF Signaling	1.29	0.0357	#NUM!	RAP1B,STAT1
CCR3 Signaling in Eosinophils	1.27	0.0229	#NUM!	GNB2,PPP1R12A,RAP1B
Metabolism of polyamines	1.25	0.0339	#NUM!	PSMA5,PSMB1
Serotonin Degradation	1.25	0.0339	#NUM!	ALDH7A1,ALDH9A1
Interleukin-9 signaling	1.24	0.111	#NUM!	STAT1
Ketolysis	1.24	0.111	#NUM!	ACAT1
Salvage Pathways of Pyrimidine Deoxyribonucleotides	1.24	0.111	#NUM!	CDA
GDP-glucose Biosynthesis	1.24	0.111	#NUM!	PGM1
Signaling by the B Cell Receptor (BCR)	1.24	0.0222	#NUM!	PPIA,PSMA5,PSMB1
NIK-->noncanonical NF-kB signaling	1.24	0.0333	#NUM!	PSMA5,PSMB1
Semaphorin Signaling in Neurons	1.24	0.0333	#NUM!	ARHGAP1,DPYSL3
Endometrial Cancer Signaling	1.24	0.0333	#NUM!	CTNNB1,RAP1B
Pulmonary Fibrosis Idiopathic Signaling Pathway	1.23	0.0156	-0.447	COL1A1,COL6A3,CTNNB1,PLG,RAP1B
Collagen degradation	1.22	0.0328	#NUM!	COL1A1,COL6A3
Assembly of collagen fibrils and other multimeric structures	1.22	0.0328	#NUM!	COL1A1,COL6A3
Osteoarthritis Pathway	1.22	0.0176	#NUM!	ADIPOQ,ANXA2,CTNNB1,DCN
GABAergic Receptor Signaling Pathway (Enhanced)	1.21	0.0217	#NUM!	GLUD1,GLUL,GNB2
Ketone body metabolism	1.2	0.1	#NUM!	ACAT1
Glucose and Glucose-1-phosphate Degradation	1.2	0.1	#NUM!	PGM1
Prostanoid Biosynthesis	1.2	0.1	#NUM!	PTGES3
Citrulline Biosynthesis	1.2	0.1	#NUM!	OAT
Thrombopoietin Signaling	1.2	0.0317	#NUM!	RAP1B,STAT1
Necroptosis Signaling Pathway	1.18	0.0211	#NUM!	GLUD1,GLUL,STAT1
Wound Healing Signaling Pathway	1.18	0.0171	-1	COL1A1,COL6A3,RAP1B,STAT1
Glutamate Receptor Signaling	1.17	0.0308	#NUM!	GLUL,GNB2
GP1b-IX-V activation signalling	1.16	0.0909	#NUM!	COL1A1
Ketogenesis	1.16	0.0909	#NUM!	ACAT1
Mitochondrial Dysfunction	1.16	0.0148	2	DLD,GSR,NDUFB10,PDHB,PRDX6
PTEN Regulation	1.15	0.0204	#NUM!	LAMTOR1,PSMA5,PSMB1
DDX58/IFIH1-mediated induction of interferon-alpha/beta	1.14	0.0294	#NUM!	HSP90AB1,PCBP2
Binding and Uptake of Ligands by Scavenger Receptors	1.14	0.0294	#NUM!	COL1A1,FTH1
TNFR2 non-canonical NF-kB pathway	1.14	0.0294	#NUM!	PSMA5,PSMB1
Amyloid fiber formation	1.14	0.0294	#NUM!	GSN,H2BC3
Role of JAK1 and JAK3 in γc Cytokine Signaling	1.14	0.0294	#NUM!	RAP1B,STAT1
Remodeling of Epithelial Adherens Junctions	1.14	0.0294	#NUM!	ACTN4,CTNNB1
Sensory processing of sound by inner hair cells of the cochlea	1.13	0.029	#NUM!	SPTAN1,SPTBN1
Platelet Aggregation (Plug Formation)	1.12	0.0833	#NUM!	COL1A1
Transcriptional regulation by RUNX1	1.12	0.0199	#NUM!	H2BC3,PSMA5,PSMB1
GM-CSF Signaling	1.12	0.0286	#NUM!	RAP1B,STAT1
Serotonin Receptor Signaling	1.12	0.0132	-0.816	ACAT1,ADIPOQ,GNB2,PPP1R12A,PRDX6,RAP1B
Neddylation	1.11	0.0163	-2	COPS6,PSMA5,PSMB1,VCP
ISG15 antiviral mechanism	1.11	0.0282	#NUM!	SEC13,STAT1
Hematoma Resolution Signaling Pathway	1.1	0.0161	0	FTH1,NDUFB10,PLG,STAT1
Glioma Invasiveness Signaling	1.1	0.0278	#NUM!	PLG,RAP1B
Mevalonate Pathway I	1.09	0.0769	#NUM!	ACAT1
Cellular response to hypoxia	1.07	0.0267	#NUM!	PSMA5,PSMB1
Antiproliferative Role of Somatostatin Receptor 2	1.07	0.0267	#NUM!	GNB2,RAP1B
Macropinocytosis Signaling	1.07	0.0267	#NUM!	ACTN4,RAP1B
Platelet Adhesion to exposed collagen	1.06	0.0714	#NUM!	COL1A1
Formation of axial mesoderm	1.06	0.0714	#NUM!	CTNNB1
Colanic Acid Building Blocks Biosynthesis	1.06	0.0714	#NUM!	GFUS
Maturity Onset Diabetes of Young (MODY) Signaling	1.06	0.0263	#NUM!	ADIPOQ,APOD
Thyroid Cancer Signaling	1.06	0.0263	#NUM!	CTNNB1,RAP1B
Transcriptional Regulatory Network in Embryonic Stem Cells	1.06	0.0186	#NUM!	CTNNB1,RAP1B,SET
Chemokine Signaling	1.05	0.026	#NUM!	PPP1R12A,RAP1B
Deubiquitination	1.04	0.0153	-2	H2BC3,PSMA5,PSMB1,VCP
Macrophage Classical Activation Signaling Pathway	1.03	0.0182	#NUM!	DLD,PDHB,STAT1
Synthesis of Prostaglandins (PG) and Thromboxanes (TX)	1.03	0.0667	#NUM!	PTGES3
Immunogenic Cell Death Signaling Pathway	1.03	0.0253	#NUM!	HSP90AB1,HSPA1A/HSPA1B
Signaling by MET	1.03	0.0253	#NUM!	COL1A1,RAP1B
IL-3 Signaling	1.03	0.0253	#NUM!	RAP1B,STAT1
Colorectal Cancer Metastasis Signaling	1.02	0.0151	#NUM!	CTNNB1,GNB2,RAP1B,STAT1
Cell surface interactions at the vascular wall	1.02	0.018	#NUM!	COL1A1,GAS6,PPIA
FLT3 Signaling in Hematopoietic Progenitor Cells	1.01	0.0247	#NUM!	RAP1B,STAT1
Role of MAPK Signaling in the Pathogenesis of Influenza	1.01	0.0247	#NUM!	PRDX6,RAP1B
Aldosterone Signaling in Epithelial Cells	1.01	0.0178	#NUM!	AHCY,HSP90AB1,HSPA1A/HSPA1B
Class I MHC mediated antigen processing and presentation	1.01	0.0133	-2.236	CANX,PSMA5,PSMB1,SEC13,THOP1
Rap1 signalling	1	0.0625	#NUM!	RAP1B
Formation of definitive endoderm	1	0.0625	#NUM!	CTNNB1
Glutaryl-CoA Degradation	1	0.0625	#NUM!	ACAT1
Superpathway of Citrulline Metabolism	1	0.0625	#NUM!	OAT
Signaling by NOTCH4	1	0.0244	#NUM!	PSMA5,PSMB1
JAK/STAT Signaling	1	0.0244	#NUM!	RAP1B,STAT1
Cell Cycle Checkpoints	0.997	0.0148	-2	H2BC3,PSMA5,PSMB1,SEC13
Transcriptional regulation of white adipocyte differentiation	0.984	0.0238	#NUM!	ADIPOQ,FABP4
Eicosanoid Signaling	0.98	0.0145	-2	CTNNB1,GNB2,PRDX6,RAP1B
Germ layer formation at gastrulation	0.979	0.0588	#NUM!	CTNNB1
Superpathway of Geranylgeranyldiphosphate Biosynthesis I (via Mevalonate)	0.979	0.0588	#NUM!	ACAT1
Integrin cell surface interactions	0.976	0.0235	#NUM!	COL1A1,COL6A3
Platelet homeostasis	0.967	0.0233	#NUM!	GNB2,SRI
Hedgehog 'on' state	0.967	0.0233	#NUM!	PSMA5,PSMB1
Protein Sorting Signaling Pathway	0.964	0.0169	#NUM!	ARCN1,SEC13,SERPINH1
PDGF Signaling	0.959	0.023	#NUM!	RAP1B,STAT1
Xenobiotic Metabolism CAR Signaling Pathway	0.959	0.0169	#NUM!	ALDH7A1,ALDH9A1,HSP90AB1
NFE2L2 regulating anti-oxidant/detoxification enzymes	0.955	0.0556	#NUM!	GSR
CLEAR Signaling Pathway	0.955	0.0142	1	ATP6V1A,LAMTOR1,RAP1B,SEC13
Tight Junction Signaling	0.954	0.0168	#NUM!	CTNNB1,NAPA,SPTAN1
Regulation of mitotic cell cycle	0.951	0.0227	#NUM!	PSMA5,PSMB1
TP53 Regulates Metabolic Genes	0.951	0.0227	#NUM!	GSR,LAMTOR1
D-myo-inositol (1,4,5,6)-Tetrakisphosphate Biosynthesis	0.948	0.0167	#NUM!	PAWR,PPP1R12A,SET
D-myo-inositol (3,4,5,6)-tetrakisphosphate Biosynthesis	0.948	0.0167	#NUM!	PAWR,PPP1R12A,SET
Complement cascade	0.943	0.0225	#NUM!	CFI,CLU
PPARα/RXRα Activation	0.938	0.0165	#NUM!	ADIPOQ,HSP90AB1,RAP1B
NER (Nucleotide Excision Repair, Enhanced Pathway)	0.935	0.0222	#NUM!	COPS6,TCEA1
RHO GTPases activate CIT	0.933	0.0526	#NUM!	PPP1R12A
RHO GTPases Activate ROCKs	0.933	0.0526	#NUM!	PPP1R12A
Protein Kinase A Signaling	0.925	0.0125	#NUM!	CTNNB1,GNB2,H1-3,PPP1R12A,RAP1B
MAPK6/MAPK4 signaling	0.919	0.0217	#NUM!	PSMA5,PSMB1
Actin Nucleation by ARP-WASP Complex	0.919	0.0217	#NUM!	PPP1R12A,RAP1B
Valine Degradation I	0.912	0.05	#NUM!	DLD
Methionine Degradation I (to Homocysteine)	0.912	0.05	#NUM!	AHCY
Eukaryotic Translation Termination	0.911	0.0215	#NUM!	RPL12,RPLP0
Gene Silencing by RNA	0.904	0.0213	#NUM!	H2BC3,SEC13
Prolactin Signaling	0.904	0.0213	#NUM!	RAP1B,STAT1
Natural Killer Cell Signaling	0.902	0.0159	#NUM!	COL1A1,HSPA1A/HSPA1B,RAP1B
Parkinson's Signaling Pathway	0.899	0.0136	-1	ALDH7A1,ALDH9A1,ATP6V1A,NDUFB10
Hepatic Fibrosis Signaling Pathway	0.898	0.0123	-0.447	AGT,COL1A1,CTNNB1,FTH1,RAP1B
RHO GTPases activate PAKs	0.893	0.0476	#NUM!	PPP1R12A
Nucleotide salvage	0.893	0.0476	#NUM!	CDA
Differential Regulation of Cytokine Production in Intestinal Epithelial Cells by IL-17A and IL-17F	0.893	0.0476	#NUM!	LCN2
3-phosphoinositide Degradation	0.892	0.0157	#NUM!	PAWR,PPP1R12A,SET
Death Receptor Signaling	0.889	0.0208	#NUM!	LMNA,SPTAN1
Nucleotide Excision Repair	0.882	0.0206	#NUM!	COPS6,TCEA1
UVA-Induced MAPK Signaling	0.882	0.0206	#NUM!	RAP1B,STAT1
VEGF Signaling	0.874	0.0204	#NUM!	ACTN4,RAP1B
Cysteine Biosynthesis III (mammalia)	0.874	0.0455	#NUM!	AHCY
Oxytocin in Brain Signaling Pathway	0.873	0.0154	#NUM!	GNB2,PRDX6,RAP1B
Human Embryonic Stem Cell Pluripotency	0.868	0.0153	#NUM!	CTNNB1,HSP90AB1,RAP1B
D-myo-inositol-5-phosphate Metabolism	0.868	0.0153	#NUM!	PAWR,PPP1R12A,SET
PI3K/AKT Signaling	0.868	0.0153	#NUM!	CTNNB1,HSP90AB1,RAP1B
ATM Signaling	0.867	0.0202	#NUM!	CBX1,CBX3
S Phase	0.86	0.02	#NUM!	PSMA5,PSMB1
Surfactant metabolism	0.856	0.0435	#NUM!	CTSH
Formation of paraxial mesoderm	0.856	0.0435	#NUM!	CTNNB1
Growth hormone receptor signaling	0.856	0.0435	#NUM!	STAT1
IL-22 Signaling	0.856	0.0435	#NUM!	STAT1
Role of JAK1, JAK2 and TYK2 in Interferon Signaling	0.856	0.0435	#NUM!	STAT1
Tryptophan Degradation III (Eukaryotic)	0.856	0.0435	#NUM!	ACAT1
Vitamin-C Transport	0.856	0.0435	#NUM!	GLRX
ILK Signaling	0.854	0.0151	#NUM!	ACTN4,CTNNB1,PPP1R12A
Integration of energy metabolism	0.847	0.0196	#NUM!	ADIPOQ,GNB2
Beta-catenin independent WNT signaling	0.847	0.0196	#NUM!	CTNNB1,GNB2
Response of EIF2AK4 (GCN2) to amino acid deficiency	0.847	0.0196	#NUM!	RPL12,RPLP0
PPAR Signaling	0.847	0.0196	#NUM!	HSP90AB1,RAP1B
Mouse Embryonic Stem Cell Pluripotency	0.84	0.0194	#NUM!	CTNNB1,RAP1B
Synaptogenesis Signaling Pathway	0.839	0.0129	-2	CTNNB1,NAPA,RAP1B,TLN1
Sulfur amino acid metabolism	0.839	0.0417	#NUM!	AHCY
Incretin synthesis, secretion, and inactivation	0.839	0.0417	#NUM!	CTNNB1
Interleukin-6 family signaling	0.839	0.0417	#NUM!	STAT1
Glycolysis I	0.839	0.0417	#NUM!	ALDOC
Intra-Golgi and retrograde Golgi-to-ER traffic	0.835	0.0148	#NUM!	ARCN1,ARFGAP3,NAPA
DNA methylation	0.822	0.04	#NUM!	H2BC3
Interleukin-20 family signaling	0.822	0.04	#NUM!	STAT1
Clathrin-mediated Endocytosis Signaling	0.822	0.0146	#NUM!	APOD,CLU,SERPINA1
3-phosphoinositide Biosynthesis	0.822	0.0146	#NUM!	PAWR,PPP1R12A,SET
α-Adrenergic Signaling	0.82	0.0189	#NUM!	GNB2,RAP1B
Myelination Signaling Pathway	0.818	0.0126	1	ARHGAP1,CTNNB1,LMNB1,RAP1B
IL-8 Signaling	0.818	0.0145	#NUM!	CSTB,GNB2,RAP1B
Glutaminergic Receptor Signaling Pathway (Enhanced)	0.808	0.0125	0	GLUD1,GLUL,NAPA,PRDX6
Interleukin-4 and Interleukin-13 signaling	0.801	0.0183	#NUM!	LCN2,STAT1
Airway Pathology in Chronic Obstructive Pulmonary Disease	0.795	0.0182	#NUM!	APOD,LCN2
MSP-RON Signaling in Macrophages Pathway	0.795	0.0182	#NUM!	RAP1B,STAT1
Syndecan interactions	0.792	0.037	#NUM!	COL1A1
Activated PKN1 stimulates transcription of AR regulated genes KLK2 and KLK3	0.792	0.037	#NUM!	H2BC3
Antioxidant Action of Vitamin C	0.789	0.018	#NUM!	GLRX,PRDX6
Regulation of Actin-based Motility by Rho	0.782	0.0179	#NUM!	GSN,PPP1R12A
MTOR signalling	0.777	0.0357	#NUM!	LAMTOR1
SIRT1 negatively regulates rRNA expression	0.777	0.0357	#NUM!	H2BC3
Myogenesis	0.777	0.0357	#NUM!	CTNNB1
RHO GTPases activate PKNs	0.777	0.0357	#NUM!	PPP1R12A
Superpathway of Cholesterol Biosynthesis	0.777	0.0357	#NUM!	ACAT1
Hedgehog 'off' state	0.776	0.0177	#NUM!	PSMA5,PSMB1
Amyotrophic Lateral Sclerosis Signaling	0.771	0.0175	#NUM!	GLUL,PRPH
SRP-dependent cotranslational protein targeting to membrane	0.771	0.0175	#NUM!	RPL12,RPLP0
CDK5 Signaling	0.771	0.0175	#NUM!	PPP1R12A,RAP1B
Pathogen Induced Cytokine Storm Signaling Pathway	0.768	0.012	-1	COL1A1,COL6A3,FTH1,STAT1
RHOGDI Signaling	0.767	0.0137	#NUM!	ARHGAP1,GNB2,PPP1R12A
Energy dependent regulation of mTOR by LKB1-AMPK	0.763	0.0345	#NUM!	LAMTOR1
Thrombin Signaling	0.759	0.0136	#NUM!	GNB2,PPP1R12A,RAP1B
Role of Osteoblasts, Osteoclasts and Chondrocytes in Rheumatoid Arthritis	0.759	0.0136	#NUM!	COL1A1,CTNNB1,GSN
Nonsense-Mediated Decay (NMD)	0.759	0.0172	#NUM!	RPL12,RPLP0
Activation of kainate receptors upon glutamate binding	0.75	0.0333	#NUM!	GNB2
Signaling by CSF3 (G-CSF)	0.75	0.0333	#NUM!	STAT1
HER-2 Signaling in Breast Cancer	0.743	0.0133	#NUM!	COPS6,RAP1B,SEC13
Synthesis of DNA	0.742	0.0168	#NUM!	PSMA5,PSMB1
Asparagine N-linked glycosylation	0.737	0.0323	#NUM!	CANX
RHO GTPases activate IQGAPs	0.737	0.0323	#NUM!	CTNNB1
Signaling by CSF1 (M-CSF) in myeloid cells	0.737	0.0323	#NUM!	STAT1
Role of NANOG in Mammalian Embryonic Stem Cell Pluripotency	0.731	0.0165	#NUM!	CTNNB1,RAP1B
TCR signaling	0.725	0.0164	#NUM!	PSMA5,PSMB1
RHOA Signaling	0.725	0.0164	#NUM!	ARHGAP1,PPP1R12A
G-protein beta:gamma signalling	0.725	0.0312	#NUM!	GNB2
Thrombin signalling through proteinase activated receptors (PARs)	0.725	0.0312	#NUM!	GNB2
LPS/IL-1 Mediated Inhibition of RXR Function	0.72	0.013	#NUM!	ALDH7A1,ALDH9A1,FABP4
ROBO SLIT Signaling Pathway	0.72	0.0163	#NUM!	CAP1,CTNNB1
Orexin Signaling Pathway	0.717	0.0129	#NUM!	ADIPOQ,ATP6V1A,GNB2
L1CAM interactions	0.715	0.0161	#NUM!	SPTAN1,SPTBN1
Superpathway of Inositol Phosphate Compounds	0.713	0.0129	#NUM!	PAWR,PPP1R12A,SET
Activation of Matrix Metalloproteinases	0.713	0.0303	#NUM!	PLG
Signal amplification	0.713	0.0303	#NUM!	GNB2
Interferon Signaling	0.713	0.0303	#NUM!	STAT1
Antimicrobial peptides	0.701	0.0294	#NUM!	LCN2
PRC2 methylates histones and DNA	0.701	0.0294	#NUM!	H2BC3
SUMOylation of SUMOylation proteins	0.701	0.0294	#NUM!	SEC13
Transcriptional Regulation by E2F6	0.701	0.0294	#NUM!	CBX3
Triglyceride metabolism	0.701	0.0294	#NUM!	FABP4
Late endosomal microautophagy	0.701	0.0294	#NUM!	RNASE1
CGAS-STING Signaling Pathway	0.699	0.0157	#NUM!	ATP6V1A,STAT1
IL-4 Signaling	0.698	0.0127	#NUM!	COL1A1,COL6A3,RAP1B
Interleukin-1 family signaling	0.694	0.0156	#NUM!	PSMA5,PSMB1
IL-6 Signaling	0.694	0.0156	#NUM!	COL1A1,RAP1B
GPVI-mediated activation cascade	0.69	0.0286	#NUM!	COL1A1
IL-9 Signaling	0.69	0.0286	#NUM!	STAT1
Antigen Presentation Pathway	0.69	0.0286	#NUM!	CANX
G Beta Gamma Signaling	0.689	0.0155	#NUM!	GNB2,RAP1B
Synaptic Long Term Potentiation	0.684	0.0154	#NUM!	PPP1R12A,RAP1B
fMLP Signaling in Neutrophils	0.684	0.0154	#NUM!	GNB2,RAP1B
Pancreatic Secretion Signaling Pathway	0.681	0.0124	#NUM!	NAPA,PPP1R12A,RAP1B
Cohesin Chromatin Regulation Pathway	0.681	0.0124	#NUM!	CBX1,CBX3,H2BC3
Complement System	0.679	0.0278	#NUM!	CFI
Mitotic G1 phase and G1/S transition	0.679	0.0153	#NUM!	PSMA5,PSMB1
P2Y Purinergic Receptor Signaling Pathway	0.679	0.0153	#NUM!	GNB2,RAP1B
GABA Receptor Signaling	0.679	0.0153	#NUM!	ALDH9A1,GNB2
Gα12/13 Signaling	0.674	0.0152	#NUM!	CTNNB1,RAP1B
Iron homeostasis signaling pathway	0.674	0.0152	#NUM!	ATP6V1A,FTH1
Neutrophil Extracellular Trap Signaling Pathway	0.673	0.011	-1	COL1A1,COL6A3,NDUFB10,PRDX6
NoRC negatively regulates rRNA expression	0.668	0.027	#NUM!	H2BC3
Docosahexaenoic Acid (DHA) Signaling	0.667	0.0122	#NUM!	FABP4,PRDX6,SPTBN1
Adipogenesis pathway	0.66	0.0148	#NUM!	CTNNB1,FABP4
SUMOylation of ubiquitinylation proteins	0.658	0.0263	#NUM!	SEC13
Insulin Receptor Signaling	0.655	0.0147	#NUM!	PPP1R12A,RAP1B
MSP-RON Signaling in Cancer Cells Pathway	0.65	0.0146	#NUM!	CTNNB1,RAP1B
Intrinsic Prothrombin Activation Pathway	0.648	0.0256	#NUM!	COL1A1
Apelin Endothelial Signaling Pathway	0.641	0.0144	#NUM!	GNB2,RAP1B
Transport of vitamins, nucleosides, and related molecules	0.639	0.025	#NUM!	APOD
Transcriptional Regulation by VENTX	0.639	0.025	#NUM!	CTNNB1
Gαi Signaling	0.636	0.0143	#NUM!	GNB2,RAP1B
Gamma carboxylation, hypusine formation and arylsulfatase activation	0.629	0.0244	#NUM!	GAS6
Signaling by Insulin receptor	0.62	0.0238	#NUM!	ATP6V1A
C-type lectin receptors (CLRs)	0.619	0.0139	#NUM!	PSMA5,PSMB1
Phospholipase C Signaling	0.617	0.0104	#NUM!	GNB2,PEBP1,PPP1R12A,RAP1B
Signaling by SCF-KIT	0.611	0.0233	#NUM!	STAT1
Vasopressin regulates renal water homeostasis via Aquaporins	0.611	0.0233	#NUM!	GNB2
Aggrephagy	0.611	0.0233	#NUM!	VCP
Triacylglycerol Degradation	0.611	0.0233	#NUM!	PRDX6
Semaphorin Neuronal Repulsive Signaling Pathway	0.61	0.0137	#NUM!	DPYSL3,PPP1R12A
SUMOylation of DNA replication proteins	0.594	0.0222	#NUM!	SEC13
GPER1 signaling	0.594	0.0222	#NUM!	GNB2
eNOS Signaling	0.593	0.0133	#NUM!	HSP90AB1,HSPA1A/HSPA1B
Cytosolic sensors of pathogen-associated DNA	0.586	0.0217	#NUM!	CTNNB1
Interleukin-2 family signaling	0.586	0.0217	#NUM!	STAT1
SUMOylation of RNA binding proteins	0.586	0.0217	#NUM!	SEC13
iNOS Signaling	0.586	0.0217	#NUM!	STAT1
Cardiac Hypertrophy Signaling (Enhanced)	0.585	0.00947	0	ACE,AGT,CTNNB1,GNB2,RAP1B
Relaxin Signaling	0.581	0.0131	#NUM!	GNB2,RAP1B
NR1H2 and NR1H3-mediated signaling	0.578	0.0213	#NUM!	APOD
Meiotic recombination	0.578	0.0213	#NUM!	H2BC3
Ovarian Cancer Signaling	0.573	0.0129	#NUM!	CTNNB1,RAP1B
HOTAIR Regulatory Pathway	0.573	0.0129	#NUM!	COL1A1,CTNNB1
Oxytocin Signaling Pathway	0.573	0.0109	#NUM!	GNB2,PPP1R12A,RAP1B
Opioid Signaling Pathway	0.573	0.0109	#NUM!	CTNNB1,GNB2,RAP1B
Transcriptional activity of SMAD2/SMAD3:SMAD4 heterotrimer	0.57	0.0208	#NUM!	STAT1
G alpha (z) signalling events	0.57	0.0208	#NUM!	GNB2
Nonhomologous End-Joining (NHEJ)	0.57	0.0208	#NUM!	H2BC3
DNA Damage Bypass	0.57	0.0208	#NUM!	VCP
Nucleosome assembly	0.57	0.0208	#NUM!	H2BC3
Apelin Muscle Signaling Pathway	0.57	0.0208	#NUM!	GNB2
Epithelial Adherens Junction Signaling	0.566	0.0127	#NUM!	CTNNB1,RAP1B
Histone Modification Signaling Pathway	0.565	0.0108	#NUM!	CBX1,CBX3,H1-3
Signaling by NOTCH3	0.563	0.0204	#NUM!	STAT1
Inhibition of ARE-Mediated mRNA Degradation Pathway	0.558	0.0126	#NUM!	PSMA5,PSMB1
Transcriptional regulation of granulopoiesis	0.555	0.02	#NUM!	H2BC3
Melanoma Signaling	0.555	0.02	#NUM!	RAP1B
NOD1/2 Signaling Pathway	0.551	0.0124	#NUM!	HSP90AB1,HSPA1A/HSPA1B
B-WICH complex positively regulates rRNA expression	0.548	0.0196	#NUM!	H2BC3
Transcriptional regulation by RUNX2	0.548	0.0196	#NUM!	COL1A1
UVC-Induced MAPK Signaling	0.548	0.0196	#NUM!	RAP1B
Fc epsilon receptor (FCERI) signaling	0.547	0.0123	#NUM!	PSMA5,PSMB1
Sirtuin Signaling Pathway	0.545	0.0105	#NUM!	GLUD1,H1-3,NDUFB10
Metabolism of non-coding RNA	0.541	0.0192	#NUM!	SEC13
Activation of IRF by Cytosolic Pattern Recognition Receptors	0.541	0.0192	#NUM!	STAT1
Senescence Pathway	0.537	0.0104	#NUM!	DLD,PDHB,RAP1B
CSDE1 Signaling Pathway	0.534	0.0189	#NUM!	CTNNB1
Erythropoietin Signaling Pathway	0.532	0.012	#NUM!	CTNNB1,RAP1B
CXCR4 Signaling	0.529	0.012	#NUM!	GNB2,RAP1B
Folate Signaling Pathway	0.527	0.0185	#NUM!	AHCY
Neuroinflammation Signaling Pathway	0.527	0.0102	#NUM!	CTNNB1,GLUL,STAT1
Glioblastoma Multiforme Signaling	0.525	0.0119	#NUM!	CTNNB1,RAP1B
Cancer Drug Resistance by Drug Efflux	0.52	0.0182	#NUM!	RAP1B
Netrin Signaling	0.518	0.0118	#NUM!	DPYSL3,NAPA
G alpha (q) signalling events	0.515	0.0117	#NUM!	AGT,GNB2
SAPK/JNK Signaling	0.515	0.0117	#NUM!	GNB2,RAP1B
NLR signaling pathways	0.514	0.0179	#NUM!	HSP90AB1
SUMOylation of chromatin organization proteins	0.514	0.0179	#NUM!	SEC13
EGF Signaling	0.514	0.0179	#NUM!	STAT1
Macrophage Alternative Activation Signaling Pathway	0.512	0.0116	#NUM!	LAMTOR1,STAT1
RUNX1 regulates megakaryocyte differentiation and platelet function	0.507	0.0175	#NUM!	H2BC3
Regulation of eIF4 and p70S6K Signaling	0.502	0.0114	#NUM!	EIF3J,RAP1B
DNA Double Strand Break Response	0.501	0.0172	#NUM!	H2BC3
Polyamine Regulation in Colon Cancer	0.501	0.0172	#NUM!	CTNNB1
Role of JAK2 in Hormone-like Cytokine Signaling	0.501	0.0172	#NUM!	STAT1
Systemic Lupus Erythematosus in B Cell Signaling Pathway	0.499	0.00987	#NUM!	CTNNB1,RAP1B,STAT1
Interferon alpha/beta signaling	0.495	0.0169	#NUM!	STAT1
Tumor Microenvironment Pathway	0.492	0.0112	#NUM!	COL1A1,RAP1B
GABA receptor activation	0.489	0.0167	#NUM!	GNB2
Role of WNT/GSK-3β Signaling in the Pathogenesis of Influenza	0.489	0.0167	#NUM!	CTNNB1
Cardiac β-adrenergic Signaling	0.489	0.0112	#NUM!	GNB2,PPP1R12A
Dopamine-DARPP32 Feedback in cAMP Signaling	0.482	0.011	#NUM!	PAWR,PPP1R12A
IL-2 Signaling	0.478	0.0161	#NUM!	RAP1B
Major pathway of rRNA processing in the nucleolus and cytosol	0.476	0.0109	#NUM!	RPL12,RPLP0
Ion channel transport	0.476	0.0109	#NUM!	ATP6V1A,SRI
Heparan Sulfate Biosynthesis (Late Stages)	0.472	0.0159	#NUM!	PRDX6
SPINK1 General Cancer Pathway	0.472	0.0159	#NUM!	RAP1B
p70S6K Signaling	0.467	0.0108	#NUM!	AGT,RAP1B
Mitochondrial biogenesis	0.466	0.0156	#NUM!	GLUD1
Mitotic Roles of Polo-Like Kinase	0.466	0.0156	#NUM!	HSP90AB1
Role of Hypercytokinemia/hyperchemokinemia in the Pathogenesis of Influenza	0.466	0.0156	#NUM!	STAT1
Macroautophagy	0.461	0.0154	#NUM!	LAMTOR1
ERB2-ERBB3 Signaling	0.461	0.0154	#NUM!	RAP1B
Endothelin-1 Signaling	0.458	0.0106	#NUM!	PRDX6,RAP1B
Phase II - Conjugation of compounds	0.456	0.0152	#NUM!	AHCY
Phospholipases	0.456	0.0152	#NUM!	PRDX6
GNRH Signaling	0.455	0.0105	#NUM!	GNB2,RAP1B
Regulation of the Epithelial-Mesenchymal Transition Pathway	0.455	0.0105	#NUM!	CTNNB1,RAP1B
ERBB4 Signaling	0.45	0.0149	#NUM!	RAP1B
Synaptic Long Term Depression	0.446	0.0104	#NUM!	PRDX6,RAP1B
Agrin Interactions at Neuromuscular Junction	0.44	0.0145	#NUM!	RAP1B
Basal Cell Carcinoma Signaling	0.44	0.0145	#NUM!	CTNNB1
Pulmonary Healing Signaling Pathway	0.438	0.0102	#NUM!	CTNNB1,RAP1B
TP53 Regulates Transcription of DNA Repair Genes	0.435	0.0143	#NUM!	TCEA1
Growth Hormone Signaling	0.435	0.0143	#NUM!	STAT1
Heparan Sulfate Biosynthesis	0.435	0.0143	#NUM!	PRDX6
ID1 Signaling Pathway	0.43	0.0101	#NUM!	CTNNB1,RAP1B
Activin Inhibin Signaling Pathway	0.43	0.0101	#NUM!	COL1A1,CTNNB1
Telomere Maintenance	0.426	0.0139	#NUM!	H2BC3
Senescence-Associated Secretory Phenotype (SASP)	0.426	0.0139	#NUM!	H2BC3
IL-7 Signaling Pathway	0.426	0.0139	#NUM!	STAT1
Ephrin Receptor Signaling	0.422	0.0099	#NUM!	GNB2,RAP1B
Pre-NOTCH Expression and Processing	0.421	0.0137	#NUM!	H2BC3
Signaling by FGFR2	0.421	0.0137	#NUM!	HNRNPH1
Extra-nuclear estrogen signaling	0.421	0.0137	#NUM!	GNB2
ERK5 Signaling	0.421	0.0137	#NUM!	RAP1B
mTOR Signaling	0.419	0.00985	#NUM!	EIF3J,RAP1B
HIF1α Signaling	0.416	0.0098	#NUM!	HSPA1A/HSPA1B,RAP1B
Caveolar-mediated Endocytosis Signaling	0.416	0.0135	#NUM!	ARCN1
Hypoxia Signaling in the Cardiovascular System	0.416	0.0135	#NUM!	HSP90AB1
SUMOylation of DNA damage response and repair proteins	0.407	0.0132	#NUM!	SEC13
Angiopoietin Signaling	0.407	0.0132	#NUM!	RAP1B
GDNF Family Ligand-Receptor Interactions	0.407	0.0132	#NUM!	RAP1B
Role of MAPK Signaling in Inhibiting the Pathogenesis of Influenza	0.407	0.0132	#NUM!	PRDX6
NF-κB Activation by Viruses	0.399	0.0128	#NUM!	RAP1B
Neurotrophin/TRK Signaling	0.399	0.0128	#NUM!	RAP1B
Dopamine Receptor Signaling	0.399	0.0128	#NUM!	PPP1R12A
Renal Cell Carcinoma Signaling	0.394	0.0127	#NUM!	RAP1B
Glycosaminoglycan metabolism	0.39	0.0125	#NUM!	DCN
G alpha (12/13) signalling events	0.39	0.0125	#NUM!	GNB2
Activation of anterior HOX genes in hindbrain during early embryogenesis	0.39	0.0125	#NUM!	H2BC3
Role of BRCA1 in DNA Damage Response	0.39	0.0125	#NUM!	STAT1
BEX2 Signaling Pathway	0.39	0.0125	#NUM!	CTNNB1
T Cell Exhaustion Signaling Pathway	0.384	0.00922	#NUM!	RAP1B,STAT1
Lipid Antigen Presentation by CD1	0.382	0.0122	#NUM!	CANX
Crosstalk between Dendritic Cells and Natural Killer Cells	0.382	0.0122	#NUM!	TLN1
Estrogen-Dependent Breast Cancer Signaling	0.382	0.0122	#NUM!	RAP1B
Role of NFAT in Cardiac Hypertrophy	0.377	0.00909	#NUM!	GNB2,RAP1B
VEGF Family Ligand-Receptor Interactions	0.374	0.0119	#NUM!	RAP1B
PEDF Signaling	0.374	0.0119	#NUM!	RAP1B
Regulation of the Epithelial Mesenchymal Transition in Development Pathway	0.374	0.0119	#NUM!	CTNNB1
Neurovascular Coupling Signaling Pathway	0.372	0.00901	#NUM!	PPP1R12A,PRDX6
Oxidative Stress Induced Senescence	0.37	0.0118	#NUM!	H2BC3
LPS-stimulated MAPK Signaling	0.37	0.0118	#NUM!	RAP1B
HIPPO signaling	0.363	0.0115	#NUM!	PPP1R12A
Apelin Adipocyte Signaling Pathway	0.363	0.0115	#NUM!	PRDX6
ABRA Signaling Pathway	0.355	0.0112	#NUM!	GSN
ISGylation Signaling Pathway	0.355	0.0112	#NUM!	STAT1
Ceramide Signaling	0.355	0.0112	#NUM!	RAP1B
BMP signaling pathway	0.355	0.0112	#NUM!	RAP1B
Opioid Signalling	0.352	0.0111	#NUM!	GNB2
Acute Myeloid Leukemia Signaling	0.352	0.0111	#NUM!	RAP1B
RANK Signaling in Osteoclasts	0.352	0.0111	#NUM!	GSN
Interferon gamma signaling	0.348	0.011	#NUM!	STAT1
Sertoli Cell-Germ Cell Junction Signaling Pathway (Enhanced)	0.346	0.00855	#NUM!	CTNNB1,RAP1B
Cell junction organization	0.345	0.0109	#NUM!	CTNNB1
Class B/2 (Secretin family receptors)	0.341	0.0108	#NUM!	GNB2
Non-Small Cell Lung Cancer Signaling	0.341	0.0108	#NUM!	RAP1B
ERBB Signaling	0.341	0.0108	#NUM!	RAP1B
Fcγ Receptor-mediated Phagocytosis in Macrophages and Monocytes	0.338	0.0106	#NUM!	TLN1
AMPK Signaling	0.336	0.00837	#NUM!	ADIPOQ,GNB2
Dendritic Cell Maturation	0.332	0.0083	#NUM!	COL1A1,STAT1
IL-1 Signaling	0.331	0.0104	#NUM!	GNB2
Salvage Pathways of Pyrimidine Ribonucleotides	0.331	0.0104	#NUM!	CDA
TGF-β Signaling	0.328	0.0103	#NUM!	RAP1B
p53 Signaling	0.325	0.0102	#NUM!	CTNNB1
Protein folding	0.325	0.0102	#NUM!	GNB2
Melanocyte Development and Pigmentation Signaling	0.325	0.0102	#NUM!	RAP1B
G alpha (i) signalling events	0.324	0.00816	#NUM!	AGT,GNB2
TEC Kinase Signaling	0.324	0.00816	#NUM!	GNB2,STAT1
T Cell Receptor Signaling	0.322	0.00813	#NUM!	CTNNB1,RAP1B
Sperm Motility	0.318	0.00806	#NUM!	GNB2,PRDX6
Potassium Channels	0.316	0.0099	#NUM!	GNB2
WNK Renal Signaling Pathway	0.313	0.0098	#NUM!	AGT
Transport of inorganic cations/anions and amino acids/oligopeptides	0.307	0.00962	#NUM!	SRI
IGF-1 Signaling	0.304	0.00952	#NUM!	RAP1B
Cardiac Hypertrophy Signaling	0.303	0.00781	#NUM!	GNB2,RAP1B
Cargo recognition for clathrin-mediated endocytosis	0.301	0.00943	#NUM!	COPS6
Signaling by VEGF	0.295	0.00926	#NUM!	CTNNB1
O-linked glycosylation	0.293	0.00917	#NUM!	SPON1
Kinetochore Metaphase Signaling Pathway	0.293	0.00917	#NUM!	PPP1R12A
Circadian Rhythm Signaling	0.292	0.00763	#NUM!	GNB2,RAP1B
Th1 Pathway	0.29	0.00909	#NUM!	STAT1
HDR through Homologous Recombination (HRR) or Single Strand Annealing (SSA)	0.287	0.00901	#NUM!	H2BC3
Oxidative Phosphorylation	0.287	0.00901	#NUM!	NDUFB10
Signaling by Rho Family GTPases	0.286	0.00752	#NUM!	GNB2,PPP1R12A
Fcgamma receptor (FCGR) dependent phagocytosis	0.282	0.00885	#NUM!	HSP90AB1
Bladder Cancer Signaling	0.279	0.00877	#NUM!	RAP1B
Nitric Oxide Signaling in the Cardiovascular System	0.279	0.00877	#NUM!	HSP90AB1
Sleep NREM Signaling Pathway	0.277	0.0087	#NUM!	RAP1B
Cholecystokinin/Gastrin-mediated Signaling	0.277	0.0087	#NUM!	RAP1B
IL-15 Production	0.274	0.00862	#NUM!	STAT1
Fc Epsilon RI Signaling	0.272	0.00855	#NUM!	RAP1B
Virus Entry via Endocytic Pathways	0.272	0.00855	#NUM!	RAP1B
PAK Signaling	0.272	0.00855	#NUM!	RAP1B
p38 MAPK Signaling	0.272	0.00855	#NUM!	STAT1
Regulation of lipid metabolism by PPARalpha	0.267	0.0084	#NUM!	AGT
NGF Signaling	0.264	0.00833	#NUM!	RAP1B
TR/RXR Activation	0.262	0.00826	#NUM!	COL6A3
IL-27 Signaling Pathway	0.257	0.00813	#NUM!	STAT1
Glioma Signaling	0.257	0.00813	#NUM!	RAP1B
Gαs Signaling	0.257	0.00813	#NUM!	GNB2
Pancreatic Adenocarcinoma Signaling	0.253	0.008	#NUM!	STAT1
14-3-3-mediated Signaling	0.251	0.00794	#NUM!	RAP1B
Electron transport, ATP synthesis, and heat production by uncoupling proteins	0.246	0.00781	#NUM!	NDUFB10
Cardiac conduction	0.244	0.00775	#NUM!	SRI
HGF Signaling	0.238	0.00758	#NUM!	RAP1B
T Helper Cell Differentiation	0.236	0.00752	#NUM!	STAT1
G Protein Signaling Mediated by Tubby	0.236	0.00752	#NUM!	GNB2
SNARE Signaling Pathway	0.234	0.00746	#NUM!	NAPA
IL-15 Signaling	0.234	0.00746	#NUM!	RAP1B
STAT3 Pathway	0.234	0.00746	#NUM!	RAP1B
Role of NFAT in Regulation of the Immune Response	0.231	0.00662	#NUM!	GNB2,RAP1B
Hereditary Breast Cancer Signaling	0.23	0.00735	#NUM!	RAP1B
RAC Signaling	0.228	0.0073	#NUM!	RAP1B
G alpha (s) signalling events	0.226	0.00725	#NUM!	GNB2
Reelin Signaling in Neurons	0.226	0.00725	#NUM!	RAP1B
Ephrin A Signaling	0.226	0.00725	#NUM!	RAP1B
RHO GTPases Activate Formins	0.224	0.00719	#NUM!	SEC13
FcγRIIB Signaling in B Lymphocytes	0.224	0.00719	#NUM!	RAP1B
Th17 Activation Pathway	0.224	0.00719	#NUM!	HSP90AB1
Xenobiotic Metabolism General Signaling Pathway	0.222	0.00714	#NUM!	RAP1B
NAD Signaling Pathway	0.213	0.0069	#NUM!	H1-3
IL-10 Signaling	0.213	0.0069	#NUM!	STAT1
WNT/SHH Axonal Guidance Signaling Pathway	0.213	0.0069	#NUM!	CTNNB1
Regulation of IL-2 Expression in Activated and Anergic T Lymphocytes	0.213	0.0069	#NUM!	RAP1B
Endocannabinoid Cancer Inhibition Pathway	0.213	0.0069	#NUM!	CTNNB1
Factors Promoting Cardiogenesis in Vertebrates	0.207	0.00676	#NUM!	CTNNB1
Corticotropin Releasing Hormone Signaling	0.207	0.00676	#NUM!	RAP1B
Endocannabinoid Neuronal Synapse Pathway	0.207	0.00676	#NUM!	GNB2
Type II Diabetes Mellitus Signaling	0.205	0.00671	#NUM!	ADIPOQ
Dilated Cardiomyopathy Signaling Pathway	0.204	0.00667	#NUM!	LMNA
Immunoregulatory interactions between a Lymphoid and a non-Lymphoid cell	0.202	0.00662	#NUM!	COL1A1
PTEN Signaling	0.202	0.00662	#NUM!	RAP1B
CDX Gastrointestinal Cancer Signaling Pathway	0	0.00526	#NUM!	CTNNB1
Multiple Sclerosis Signaling Pathway	0	0.00485	#NUM!	STAT1
Ribonucleotide Reductase Signaling Pathway	0	0.00629	#NUM!	CTNNB1
S100 Family Signaling Pathway	0	0.00549	-1	ANXA2,CTNNB1,PLG,S100A10
Axonal Guidance Signaling	0	0.00604	#NUM!	ACE,GNB2,RAP1B
Adrenergic Receptor Signaling Pathway (Enhanced)	0	0.00521	#NUM!	ATP6V1A
Class A/1 (Rhodopsin-like receptors)	0	0.00328	#NUM!	AGT
Keratinization	0	0.00649	#NUM!	KRT19
Mitotic Prometaphase	0	0.00493	#NUM!	SEC13
RAR Activation	0	0.0024	#NUM!	COL1A1
CCR5 Signaling in Macrophages	0	0.00599	#NUM!	GNB2
CTLA4 Signaling in Cytotoxic T Lymphocytes	0	0.00417	#NUM!	RAP1B
Cellular Effects of Sildenafil (Viagra)	0	0.00455	#NUM!	GNB2,HSP90AB1,PPP1R12A
Molecular Mechanisms of Cancer	0	0.00361	#NUM!	CTNNB1,GNB2,RAP1B
HMGB1 Signaling	0	0.00625	#NUM!	RAP1B
Androgen Signaling	0	0.00599	#NUM!	GNB2
CREB Signaling in Neurons	0	0.00341	#NUM!	GNB2,RAP1B
Type I Diabetes Mellitus Signaling	0	0.00588	#NUM!	STAT1
Systemic Lupus Erythematosus Signaling	0	0.00342	#NUM!	RAP1B
CDC42 Signaling	0	0.00483	#NUM!	PPP1R12A
FAK Signaling	0	0.0044	#NUM!	COL1A1,CTNNB1,RAP1B
Role of Macrophages, Fibroblasts and Endothelial Cells in Rheumatoid Arthritis	0	0.00637	#NUM!	CTNNB1,RAP1B
Breast Cancer Regulation by Stathmin1	0	0.00524	#NUM!	GNB2,PPP1R12A,RAP1B
PKCθ Signaling in T Lymphocytes	0	0.00452	#NUM!	RAP1B
PI3K Signaling in B Lymphocytes	0	0.00515	#NUM!	RAP1B
Role of Tissue Factor in Cancer	0	0.00495	#NUM!	RAP1B
Gap Junction Signaling	0	0.00629	#NUM!	CTNNB1,RAP1B
Gαq Signaling	0	0.00599	#NUM!	GNB2
B Cell Receptor Signaling	0	0.00426	#NUM!	RAP1B
WNT/β-catenin Signaling	0	0.00585	#NUM!	CTNNB1
NF-κB Signaling	0	0.00426	#NUM!	RAP1B
G-Protein Coupled Receptor Signaling	0	0.0044	#NUM!	CTNNB1,GNB2,RAP1B
Phagosome Formation	0	0.00454	#NUM!	PRDX6,RAP1B,TLN1
Th1 and Th2 Activation Pathway	0	0.00629	#NUM!	STAT1
Adrenomedullin signaling pathway	0	0.00515	#NUM!	RAP1B
Systemic Lupus Erythematosus in T Cell Signaling Pathway	0	0.00366	#NUM!	RAP1B
Regulation of the Epithelial Mesenchymal Transition by Growth Factors Pathway	0	0.00529	#NUM!	RAP1B
Calcium Signaling	0	0.00467	#NUM!	RAP1B
