# Supplementary material for: Identification of Estrogen-Responsive Proteins in Mouse Seminal Vesicles Through Mass Spectrometry-Based Proteomics
Source: Pharmaceuticals (Basel). 2024 Nov 9;17(11):1508. doi: 10.3390/ph17111508 (PMC11597337; doi:10.3390/ph17111508)
Supplement: Supplementary file 1 [file pharmaceuticals-17-01508-s001.zip › pharmaceuticals-3260396_TableS4.xlsx]

## Sheet: Sheet0
Table S4: List of all protein interaction networks generated in IPA®.
ID	Molecules in Network	Score	Focus Molecules	Top Diseases and Functions
1	AGT,ALKBH5,ANXA2,AR,CAV1,CCND1,CDH11,CLU,COL1A1,COL6A3,CTNNB1,CTSD,CTSH,CTSZ,DCN,DPT,EGF,ESR2,FBLN5,FN1,HTT,ITGA5,JUN,KLK3,KRT19,NR1H4,PRKCD,PRL,RPLP0,SERPINA1,SERPINA3,SPDEF,Svs5,TGFB1,TP53	20	16	[Cellular Development, Cellular Growth and Proliferation, Cellular Movement]
2	ACE,ALDOC,C11orf54,CASP3,CDH1,CRYM,DDX25,DLX1,DPYSL3,EGFR,ENO2,ERG,FBLN1,FKBP5,FOXA1,GATA2,GLUD1,GLUL,GSR,HIF1A,HMGB2,KDM1A,KLK3,MEN1,MYC,MYH9,ONECUT2,PPIA,PTGES3,QSOX1,S100A10,SOX2,ST6GALNAC1,TWIST1,ZIC5	17	14	[Cellular Development, Embryonic Development, Organismal Development]
3	ACAT1,AR,ARCN1,ARF1,CBX1,CCNA1,CDH1,DNAJB9,ELK1,ERN1,FUS,GSN,HSP90B1,ITGB6,LMNB1,MTAP,NAPA,PIK3R1,PRKD1,PROS1,PSMA5,PSMA6,RPL12,SEC13,SET,TINAGL1,TMPRSS2,TNFSF10,TOMM20,TPD52L1	16	13	[Cell Death and Survival, Cellular Development, Cellular Growth and Proliferation]
4	ACTN4,AR,CANX,CAV1,CTNNB1,CTNNBIP1,CTNND1,CXCL12,DDX5,DLD,ESRRG,ETV1,FGF9,HSPA1A/HSPA1B,LEF1,LMNA,MDH2,MEN1,NCOA2,ONECUT2,PDHB,PSMB1,PTEN,PTP4A2,RRM2,SOX4,SP5,SP6,SRSF1,STAT1,STK11,TGFBR2,TLN1,VCL,ZIC5	13	12	[Cancer, Cellular Movement, Organismal Injury and Abnormalities]
5	ADIPOQ,APOD,CASP7,CASP8,CBX3,Ccl2,CHUK,CXCL8,DOCK2,EIF3J,FABP4,GAS6,HIPK2,HSP90AB1,HSPA5,LCN2,LGALS3,LIPE,LPL,NOS2,NR4A1,PAWR,PEBP1,PLG,PTGS2,RXRA,SLC2A10,SLC2A11,SOCS3,SPOP,STAT3,STS,TNF,UACA,YY1	12	11	[Cellular Movement, Hematological System Development and Function, Immune Cell Trafficking]
6	ALDH7A1,NCOA4	2	1	[Cell Morphology, Cellular Function and Maintenance, Drug Metabolism]
7	DDAH2,FGF8	2	1	[Cardiovascular System Development and Function, Cell Death and Survival, Cell Morphology]
8	H1-3,WDR77	2	1	[Cellular Development, Reproductive System Development and Function, Tissue Development]
9	KDM4B,PGM1	2	1	[Cancer, Endocrine System Disorders, Organismal Injury and Abnormalities]
10	EEF1A1,GBX2	2	1	[Carbohydrate Metabolism, Neurological Disease, Organismal Injury and Abnormalities]
11	CAT,GLRX,MAP3K5	1	1	[Cell Death and Survival, Neurological Disease, Organismal Injury and Abnormalities]
