# Supplementary material for: Identification of Estrogen-Responsive Proteins in Mouse Seminal Vesicles Through Mass Spectrometry-Based Proteomics
Source: Pharmaceuticals (Basel). 2024 Nov 9;17(11):1508. doi: 10.3390/ph17111508 (PMC11597337; doi:10.3390/ph17111508)
Supplement: Supplementary file 1 [file pharmaceuticals-17-01508-s001.zip › pharmaceuticals-3260396_TableS5.xlsx]

## Sheet: Figure 1 (a)
Table S5: List of all protein names abbreviated in Figure 1(a) with their function.
Symbol	Synonym(s)	Entrez Gene Name	Location	Family
AGT	AGTN, ANG, Angiotensinogen, ANHU, ANRT, Aogen, hFLT1, LOC105373166, PAT, SERPINA8	angiotensinogen	Extracellular Space	growth factor
Androblastoma of testis			Other	disease
ANXA2	annexin A2, annexin II, ANX2, ANX2L4, CAL1H, HEL-S-270, LIP2, lipocortin 2, LPC2, LPC2D, P36, PAP-IV	annexin A2	Plasma Membrane	other
Apoptosis of prostate cancer cell lines			Other	disease
Binding of androgen-responsive element			Other	function
CBX1	CBX, Cbx-rs2, chromobox 1, E430007M08RIK, HETEROCHROMATIN protein p25, HP1B, HP1-BETA, HP1Hs-beta, HP1Hs-β, HP1-β, M31, MOD1, Modifier 1, p25beta, Similar to m31 or mod1	chromobox 1	Nucleus	transcription regulator
Cell cycle progression of prostate cancer cell lines			Other	function
Cell movement of prostate cancer cell lines			Other	function
CLU	AAG4, APO-J, CLI, CLUSTERIN, COMPLEMENT CYTOLYSIS INHIBITOR, D14Ucla3, DAG, Gp80, KUB1, NA1/NA2, RATTRPM2B, SGP-2, SP-40, Sugp-2, Sulfated glycoprotein 2, sulphated glycoprotein 2, TRPM-2, TRPM2B, Trpmb	clusterin	Cytoplasm	other
Colony formation of prostate cancer cell lines			Other	function
CTNNB1	armadillo, Beta-cat, beta CATENIN, Bfc, CATENIN beta, catenin beta 1, CATENIN β, catenin β 1, CATNB, CTNB1, CTNNB, CTNN beta, CTNN β, EVR7, Mesc, MRD19, NEDSDV, β-cat, β-catenin	catenin beta 1	Nucleus	transcription regulator
CTSH	ACC-4, ACC-5, CATHEPSIN H, CPSB, Pro-cathepsin H	cathepsin H	Cytoplasm	peptidase
CTSZ	Cathepsin X, Cathepsin Z, CATX, CTSX, D2Wsu143e	cathepsin Z	Cytoplasm	peptidase
Degeneration of Sertoli cells			Other	disease
GLUD1	Ac2-281, GDH, GDH1, Gdh-X, GLDH3, GLUD, Gludeha, Gludl, Glutamate Dehydrogenase, glutamate dehydrogenase 1, hGDH1, MRG-2	glutamate dehydrogenase 1	Cytoplasm	enzyme
HMGB2	High mobility group 2, high mobility group box 2, HMG-2	high mobility group box 2	Nucleus	transcription regulator
HNRNPH1	AC270306.4, AI642080, E430005G16Rik, heterogeneous nuclear ribonucleoprotein H1, Hnrh1, hnRNPH, HNRPH, HNRPH1, NEDCDS	heterogeneous nuclear ribonucleoprotein H1	Nucleus	other
HSPA1A/HSPA1B	HEAT SHOCK 70-KDA, heat shock protein 1A, heat shock protein family A (Hsp70) member 1A, heat shock protein family A (Hsp70) member 1B, HEL-S-103, HS71B, hsp68, HSP70, HSP70-1, HSP70.1, HSP70-1A, HSP70-1B, HSP70-2, HSP70.2, Hsp70-3, Hsp70.3, HSP70A, hsp70A1, HSP70B1, HSP70I, HSP72, HSPA1, HSPA1A, HSPA1B, HSX70, IHSP70	heat shock protein family A (Hsp70) member 1A	Cytoplasm	enzyme
LMNA	CDCD1, CDDC, CMD1A, CMT2B1, Dhe, EMD2, FPL, FPLD, FPLD2, HGPS, IDC, Lamin A, LAMIN A/C, LAMININ A/C, LDP1, LFP, LGMD1B, LMN1, LMNC, LMNL1, MADA, Prelamin-A/C, PRO1	lamin A/C	Nucleus	other
Mass of epididymal fat			Other	function
NAPA	1500039N14Rik, alpha-SNAP, a-SNAP, hyh, N-ethylmaleimide sensitive fusion protein attachment protein alpha, N-ethylmaleimide sensitive fusion protein attachment protein α, NSF, NSF attachment protein alpha, NSF attachment protein α, RA81, SNAPA, SNAP-alpha, SNAP-α, SNARE, soluble n ethyl maleimide sensitive factor attachment protein α, α-SNAP, α-soluble nsf attachment	NSF attachment protein alpha	Cytoplasm	transporter
PAWR	2310001G03RIK, PAR4, PRKC, apoptosis, WT1, regulator, pro-apoptotic WT1 regulator	pro-apoptotic WT1 regulator	Nucleus	transcription regulator
PEBP1	HCNP, HCNPpp, HEL-210, HEL-S-34, HEL-S-96, LOC100506570, PBP, Pbp1, Pbpr, PEBP, Phosphatidylethanolamine-binding, phosphatidylethanolamine binding protein 1, RKIP	phosphatidylethanolamine binding protein 1	Cytoplasm	other
PPIA	Cphn, CYCA, Cyclophilin, CYCLOPHILIN A, Cyclophillin, CyP-18, CYPA, CYPH, HEL-S-69p, LOC100363465, LOC100503444, LOC100911252, p1B15, p31, PEPTIDYL-PROLYL CIS-TRANS ISOMERASE, peptidyl-prolyl cis-trans isomerase A-like, peptidylprolyl isomerase A, peptidylprolyl isomerase A (cyclophilin A)-like 4D, Ppial4d, SP18, T-Cell Cyclophilin	peptidylprolyl isomerase A	Cytoplasm	enzyme
SEC13	1110003H02Rik, AC022384.1, D3S1231E, npp-20, SEC13 homolog, nuclear pore and COPII coat complex component, SEC13L1, Sec13p, SEC13R	SEC13 homolog, nuclear pore and COPII coat complex component	Cytoplasm	transporter
Spermiation of spermatids			Other	function
TLN1	ILWEQ, TALIN, talin-1, TLN	talin 1	Plasma Membrane	other
Tumorigenesis of prostatic tumor			Other	disease

## Sheet: Figure 1 (b)
	Table S5: List of all protein names abbreviated in Figure 1(b) with their function.
Symbol	Synonym(s)	Entrez Gene Name	Location	Family
AGT	AGTN, ANG, Angiotensinogen, ANHU, ANRT, Aogen, hFLT1, LOC105373166, PAT, SERPINA8	angiotensinogen	Extracellular Space	growth factor
ALKBH5	ABH5, alkB homolog 5, RNA demethylase, AW050020, AW215868, E130207K11, OFOXD, OFOXD1, RGD1309496	alkB homolog 5, RNA demethylase	Nucleus	enzyme
ANXA2	annexin A2, annexin II, ANX2, ANX2L4, CAL1H, HEL-S-270, LIP2, lipocortin 2, LPC2, LPC2D, P36, PAP-IV	annexin A2	Plasma Membrane	other
Apoptosis of prostate cancer cell lines			Other	disease
AR	AIS, Andr, androgen receptor, AW320017, DHTR, HUMARA, HYSP1, KD, NR3C4, SBMA, SMAX1, Testosterone receptor, TFM	androgen receptor	Nucleus	ligand-dependent nuclear receptor
CAV1	BSCL3, Cav, Cavelolin 1, CAVEOLIN, Caveolin1, caveolin 1, caveolae protein, CGL3, LCCNS, LOC100362870, MSTP085, PPH3, VIP21	caveolin 1	Plasma Membrane	transmembrane receptor
CCND1	B-CELL CLL/LYMPHOMA 1, BCL1, cD1, CycD1, CYCLIN D1, Cyl-1, D11S287E, G1/S-Specific Cyclin D1, PRAD1, U21B31	cyclin D1	Nucleus	transcription regulator
CDH11	CAD11, cadherin 11, Cadherin-11 precursor, CDH11 isoform 1, CDHOB, ESWS, OB, OB-cadherin, OB CADHERIN 1, OSF-4, TBHS2	cadherin 11	Plasma Membrane	other
CLU	AAG4, APO-J, CLI, CLUSTERIN, COMPLEMENT CYTOLYSIS INHIBITOR, D14Ucla3, DAG, Gp80, KUB1, NA1/NA2, RATTRPM2B, SGP-2, SP-40, Sugp-2, Sulfated glycoprotein 2, sulphated glycoprotein 2, TRPM-2, TRPM2B, Trpmb	clusterin	Cytoplasm	other
COL1A1	Alpha1-1 Collagen, alpha 1(I) COLLAGEN, alpha 1 (I) PROCOLLAGEN, Alpha1 type i collagen, Alpha1 Type I Procollagen, CAFYD, COL1, Col1a, Cola-1, COL I, COLIA1, COLLAGEN 1 alpha1, Collagen alpha1, COLLAGEN alpha1 (I), Collagen alpha 1(I) chain precursor, Collagen I, Collagen i-alpha, COLLAGEN I alpha1, Collagen i-α, Collagen Type1 Alpha1, Collagen type I, COLLAGEN type I alpha 1, collagen, type I, …	collagen type I alpha 1 chain	Extracellular Space	other
COL6A3	alpha3 (VI) COLLAGEN, BTHLM1, Collagen type VI alpha 3, collagen, type VI, alpha 3, collagen type VI alpha 3 chain, Collagen type VI α 3, collagen, type VI, α 3, collagen type VI α 3 chain, DYT27, UCMD1	collagen type VI alpha 3 chain	Extracellular Space	other
CTNNB1	armadillo, Beta-cat, beta CATENIN, Bfc, CATENIN beta, catenin beta 1, CATENIN β, catenin β 1, CATNB, CTNB1, CTNNB, CTNN beta, CTNN β, EVR7, Mesc, MRD19, NEDSDV, β-cat, β-catenin	catenin beta 1	Nucleus	transcription regulator
CTSD	CATD, cathepsin D, CD, CLN10, CPSD, EAI, HEL-S-130P, LOC196214	cathepsin D	Cytoplasm	peptidase
CTSH	ACC-4, ACC-5, CATHEPSIN H, CPSB, Pro-cathepsin H	cathepsin H	Cytoplasm	peptidase
CTSZ	Cathepsin X, Cathepsin Z, CATX, CTSX, D2Wsu143e	cathepsin Z	Cytoplasm	peptidase
DCN	Bone proteoglycan II, CSCD, DC, Decorin, DSPG2, PG40, PGII, PGS2, SLRR1B	decorin	Extracellular Space	other
DPT	1810032B19Rik, 5033416F05Rik, Dermatopontin, EQ-1, TRAMP	dermatopontin	Extracellular Space	other
EGF	beta-urogastrone, CN02, EGF-1, epidermal growth factor, epidermal growth factors, epidermal growth factor-urogastrone, HOMG4, LOC103691699, Rac1/Cdc42 activator II, URG, urogastrone, β-urogastrone	epidermal growth factor	Extracellular Space	growth factor
ESR2	beta ESTROGEN receptor, Erb, ER[b], ERB2, ER-beta, ER-β, ESRB, ESR-BETA, ESR-β, ESTRB, estrogen receptor 2, estrogen receptor 2 (beta), estrogen receptor 2 (β), estrogen receptor beta, Estrogen receptor β, NR3A2, ODG8, β ESTROGEN receptor	estrogen receptor 2	Nucleus	ligand-dependent nuclear receptor
FBLN5	A55, ADCL2, ARCL1A, ARMD3, CMT1H, DANCE, EVEC, FIBL-5, Fibulin 5, HNARMD, UP50	fibulin 5	Extracellular Space	other
FN1	cFn, CIG, E330027I09, ED-B, FIBNEC, Fibronectin, FIBRONECTIN 1, Fibronectin3 M1, Fibronectin i, FINC, FN, FN1 isoform 1, FNZ, GFND, GFND2, LETS, MSF, SMDCF	fibronectin 1	Extracellular Space	other
Genital tract cancer			Other	disease
Growth of genital organ			Other	function
H1-3	H1.3 linker histone, cluster member, H1-4, H1D, H1F3, H1s-2, H1s-4, Hist1h1c, HIST1H1D, Hist1h1e	H1.3 linker histone, cluster member	Nucleus	other
HTT	AI256365, C430023I11RIK, HD, HDH, HUNTINGTIN, IT15, LOC100503657, LOMARS	huntingtin	Cytoplasm	transcription regulator
ITGA5	CD49e, FNRA, integrin alpha 5 (fibronectin receptor alpha), integrin subunit alpha 5, integrin subunit α 5, Integrin α 5, integrin α 5 (fibronectin receptor α), ITA5, Itga5 retired, ITGalpha5, ITGα5, VLA-5, VLA5A	integrin subunit alpha 5	Plasma Membrane	transmembrane receptor
JUN	Activator protein 1, AP-1, API-1, cJUN, Junc, jun proto-oncogene, Jun proto-oncogene, AP-1 transcription factor subunit, LOC100288387, LOC100291417, LOC100293034, p39, v-Jun, V-jun Avian Sarcoma Virus 17 Oncogene Homolog, V-jun Sarcoma Virus 17 Oncogene Homolog	Jun proto-oncogene, AP-1 transcription factor subunit	Nucleus	transcription regulator
KLK3	0610007D04Rik, alpha-NGF, APS, Egfbp-1, Egfbp2, Egfbp-3, EGF-BP A, EGF-BP C, Epidermal Growth Factor-Binding Protein Type A, gamma-NGF, Gk27, hK3, HNP, KAL, KAL-B, kallikrein, kallikrein 1, kallikrein 1-related pepidase b4, kallikrein 1-related peptidase b1, kallikrein 1-related peptidase b11, kallikrein 1-related peptidase b16, kallikrein 1-related peptidase b21, kallikrein 1-related peptidase b…	kallikrein related peptidase 3	Extracellular Space	peptidase
KRT19	CK19, EndoC, K19, K1CS, Ka19, keratin 19, Krt-1.19, Krt1-19	keratin 19	Cytoplasm	other
NR1H4	BAR, Farnesol Receptor, FXR, FXR alpha, FXR α, HRR-1, nuclear receptor subfamily 1 group H member 4, nuclear receptor subfamily 1, group H, member 4, PFIC5, RIP14, Rxrip14	nuclear receptor subfamily 1 group H member 4	Nucleus	ligand-dependent nuclear receptor
PRKCD	ALPS3, Ca+-independent PKC, CVID9, D14Ertd420e, MAY1, novel Pkc delta, novel Pkc δ, nPKC-delta, nPKC-δ, PKCD, PKC[d], PKC delta, PKC δ, protein kinase C delta, protein kinase C, delta, protein kinase C δ, protein kinase C, δ	protein kinase C delta	Cytoplasm	kinase
PRL	Dlt, GHA1, Prl1a1, PRLB, PRLSD1, Prol, Prolactin, RATPRLSD1, RNPROL	prolactin	Extracellular Space	cytokine
Prostate cancer			Other	disease
RPLP0	36B4, ACIDIC RIBOSOMAL PHOSPHOPROTEIN P0, AEG8, ARBP, L10E, LP0, P0, PRLP0, Ribo phosphoprotein P0, ribosomal protein, large, P0, ribosomal protein lateral stalk subunit P0, RPP0, uL10	ribosomal protein lateral stalk subunit P0	Cytoplasm	other
SERPINA1	A1A, A1AT, [A]1-PI, A1-PI, AAT, AAT2, AI118301, alpha 1 antiprotease, Alpha-1-antiproteinase, Alpha1 Antitrypsin, alpha-1-antitrypsin isomer 1, alpha-1-antitrypsin isomer 2, alpha1 AT, alpha-1 MP, alpha1-PI, Alpha 1 Protease Inhibitor, alpha-1 protease inhibitor 3, alpha-1 protease inhibitor 5, alpha 1 PROTEINASE INHIBITOR, Alpha at1, antitrypsin, aralast, D12Ucla2, Dom1, Dom2, Dom4, Dom5, DOM-7,…	serpin family A member 1	Extracellular Space	other
SERPINA3	1300001I07Rik, 1A1, 3e46, A3n, AACT, ACT, alpha1 ACT, Alpha1-antitrypsin proteinase inhibitor, Anti-chymotrypsin, contrapsin, Contrapsin Like Protease Inhibitor Related, Contraspin-like protease inhibitor, CPi-21, CPi-26, D12Rp54, Eb22/5, GHR-P63, GIG24, GIG25, Kalbp, Kbp, Klkbp, MMCM2, MMCM7, MMSpi2, MMSPi2.4, RP54, serine (or cysteine) peptidase inhibitor, clade A, member 3C, serine (or cystein…	serpin family A member 3	Extracellular Space	other
SPDEF	bA375E1.3, LOC687360, PDEF, Pse, SAM pointed domain containing ETS transcription factor, Spdef1	SAM pointed domain containing ETS transcription factor	Nucleus	transcription regulator
Svs5	LOC103694892, Semg1, seminal vesicle secretory protein 5, Svp-1, Svp5	seminal vesicle secretory protein 5	Extracellular Space	other
TGFB1	Beta Ig-h3, CED, DPD1, IBDIMDE, LAP, TGFB, TGFbeta, TGF-beta1, TGF-β, TGF-β1, tgf-β(1), transforming beta-1 growth factor, transforming growth factor beta 1, transforming growth factor, beta 1, transforming growth factor-β 1, Transforming growth factor-β(1), transforming growth factor, β 1, transforming β-1 growth factor, β Ig-h3	transforming growth factor beta 1	Extracellular Space	growth factor
TP53	bbl, BCC7, bfy, bhy, BMFS5, LFS1, p44, P53, P53 cellular tumour antigen, p53 tumor suppressor, transformation related protein 53, TRP53, tumor protein p53, tumour protein p53	tumor protein p53	Nucleus	transcription regulator
WDR77	2610003I18RIK, 2610312E17Rik, Ac2-269, HKMT1069, LOC100911453, MEP-50, METHYLOSOME protein 50, Nbla10071, p44, p44/MEP50, RGD1310479, WD repeat domain 77	WD repeat domain 77	Nucleus	transcription regulator

## Sheet: Figure 1 (c)
Table S5: List of all protein names abbreviated in Figure 1(c) with their function.
Symbol	Synonym(s)	Entrez Gene Name	Location	Family
ANXA2	annexin A2, annexin II, ANX2, ANX2L4, CAL1H, HEL-S-270, LIP2, lipocortin 2, LPC2, LPC2D, P36, PAP-IV	annexin A2	Plasma Membrane	other
AR	AIS, Andr, androgen receptor, AW320017, DHTR, HUMARA, HYSP1, KD, NR3C4, SBMA, SMAX1, Testosterone receptor, TFM	androgen receptor	Nucleus	ligand-dependent nuclear receptor
CNN3	1600014M03Rik, Acidic Calponin, Calpo3, calponin 3, calponin 3, acidic	calponin 3	Cytoplasm	other
COL1A1	Alpha1-1 Collagen, alpha 1(I) COLLAGEN, alpha 1 (I) PROCOLLAGEN, Alpha1 type i collagen, Alpha1 Type I Procollagen, CAFYD, COL1, Col1a, Cola-1, COL I, COLIA1, COLLAGEN 1 alpha1, Collagen alpha1, COLLAGEN alpha1 (I), Collagen alpha 1(I) chain precursor, Collagen I, Collagen i-alpha, COLLAGEN I alpha1, Collagen i-α, Collagen Type1 Alpha1, Collagen type I, COLLAGEN type I alpha 1, collagen, type I, …	collagen type I alpha 1 chain	Extracellular Space	other
COL1A2	alpha2(I) COLLAGEN, alpha 2(I) COLLAGEN precursor, alpha2(I) PROCOLLAGEN, Col1 alpha 2, Col1 α 2, Cola-2, COLLAGEN 1 alpha2, COLLAGEN alpha 2(I), COLLAGEN alpha 2(I) CHAIN precursor, COLLAGEN alpha2 type1, COLLAGEN I, COLLAGEN I alpha2, COLLAGEN type1 alpha2, COLLAGEN type I alpha2, collagen, type I, alpha 2, collagen type I alpha 2 chain, COLLAGEN type I PRO alpha 2, COLLAGEN type I PRO α 2, col…	collagen type I alpha 2 chain	Extracellular Space	other
Concentration of beta-estradiol			Other	function
Concentration of testosterone			Other	function
CTSB	AC270285.4, Alpha secretase, APPS, CATB, cathepsin B, CB, CPSB, KWE, RECEUP, α secretase	cathepsin B	Cytoplasm	peptidase
CTSH	ACC-4, ACC-5, CATHEPSIN H, CPSB, Pro-cathepsin H	cathepsin H	Cytoplasm	peptidase
CTSZ	Cathepsin X, Cathepsin Z, CATX, CTSX, D2Wsu143e	cathepsin Z	Cytoplasm	peptidase
DES	ARVD7, CDCD3, CMD1F, CSM1, CSM2, desmin, LGMD1D, LGMD1E, LGMD2R	desmin	Cytoplasm	other
Development of reproductive system			Other	function
EGR1	A530045N19Rik, AT225, Early Growth Response 1, egr, ETR103, G0S30, Krox-1, KROX-24, Ngf1, NGF1-A, Ngfi, NGFI-A, TIS8, V5, Zenk, Zfp-6, ZIF-268, ZIF/268, ZNF225	early growth response 1	Nucleus	transcription regulator
FN1	cFn, CIG, E330027I09, ED-B, FIBNEC, Fibronectin, FIBRONECTIN 1, Fibronectin3 M1, Fibronectin i, FINC, FN, FN1 isoform 1, FNZ, GFND, GFND2, LETS, MSF, SMDCF	fibronectin 1	Extracellular Space	other
GSN	ADF, AGEL, Gelsolin, Gelsolin plasma isoform, LOC105376337	gelsolin	Extracellular Space	other
HTT	AI256365, C430023I11RIK, HD, HDH, HUNTINGTIN, IT15, LOC100503657, LOMARS	huntingtin	Cytoplasm	transcription regulator
Inflammation of organ			Other	disease
Invasion of prostate cancer cell lines			Other	function
LCN2	24p3, Alpha2u globulin related, AW212229, HNL, LIPOCALIN 2, MSFI, NEUTROPHIL LIPOCALIN, NGAL, NRL, p25, SIDEROCALIN, Sip24, Uterocalin	lipocalin 2	Extracellular Space	transporter
LHCGR	Gpcr19-rs1, HHG, LCGR, LGR2, LH/CG-R, LH-R, LH receptor, LHRHR, LSH-R, luteinizing hormone/choriogonadotropin receptor, ULG5	luteinizing hormone/choriogonadotropin receptor	Plasma Membrane	G-protein coupled receptor
NFKB1	CVID12, EBP-1, KBF1, NF-kappa-B, NF-kappa-B1, Nf kappa b DNA binding subunit, NF-kappabeta, NF KAPPA B subunit P50, NF-kB, NFKB subunit P105/P50, NF-κ-B, NF-κ-B1, Nf κ b DNA binding subunit, NF κ B subunit P50, NUCLEAR FACTOR KAPPA B DNA binding subunit, nuclear factor kappa B subunit 1, nuclear factor of kappa light polypeptide gene enhancer in B cells 1, p105, nuclear factor of κ light polypept…	nuclear factor kappa B subunit 1	Nucleus	transcription regulator
NR1H4	BAR, Farnesol Receptor, FXR, FXR alpha, FXR α, HRR-1, nuclear receptor subfamily 1 group H member 4, nuclear receptor subfamily 1, group H, member 4, PFIC5, RIP14, Rxrip14	nuclear receptor subfamily 1 group H member 4	Nucleus	ligand-dependent nuclear receptor
Pbsn	LOC103689993, M-40.3, PB, Prbs, probasin	probasin	Extracellular Space	transporter
PDGFRA	APDGFR, CD140A, LOC102554024, PDGFACE, Pdgfar, PDGFR-2, PDGFR alpha, Pdgf receptor-α, PDGFR α, PDGF α R, Pdgf α Receptor, platelet derived growth factor receptor alpha, platelet derived growth factor receptor, alpha polypeptide, platelet derived growth factor receptor α, platelet derived growth factor receptor, α polypeptide, α-pdgfr	platelet derived growth factor receptor alpha	Plasma Membrane	kinase
PDLIM4	H-Rev18, LIM protein RIL, PDZ and LIM domain 4, Reversion induced lim, RIL	PDZ and LIM domain 4	Plasma Membrane	other
PIK3R1	AA414921, AGM7, GRB1, IMD36, LOC105379008, p85, p85-alpha, p85alpha regulatory adapter, p85 subunit of PI3-kinase, P85 α, p85-α regulatory subunit of phosphatidylinositol 3-kinase, phosphatidylinositol 3-kinase p85-α regulatory subunit, phosphatidylinositol 3 kinase, regulatory subunit, polypeptide 1 (p85 α), phosphoinositide-3-kinase regulatory subunit 1, PI3K, PI3KA, PI3KR1, PIK31R1, pp85, REGU…	phosphoinositide-3-kinase regulatory subunit 1	Cytoplasm	kinase
PIM3	Kid1, LOC100364466, Pim-3 proto-oncogene, serine/threonine kinase, proviral integration site 3	Pim-3 proto-oncogene, serine/threonine kinase	Cytoplasm	kinase
PRL	Dlt, GHA1, Prl1a1, PRLB, PRLSD1, Prol, Prolactin, RATPRLSD1, RNPROL	prolactin	Extracellular Space	cytokine
Production of reactive oxygen species			Other	function
Quantity of Leydig cells			Other	function
RARA	alpha RAR, NR1B1, RAR, RAR-alpha, RARalpha1, RAR-α, RARα1, retinoic acid receptor alpha, retinoic acid receptor, alpha, Retinoic acid receptor α, retinoic acid receptor, α, α RAR	retinoic acid receptor alpha	Nucleus	ligand-dependent nuclear receptor
SERPINA1	A1A, A1AT, [A]1-PI, A1-PI, AAT, AAT2, AI118301, alpha 1 antiprotease, Alpha-1-antiproteinase, Alpha1 Antitrypsin, alpha-1-antitrypsin isomer 1, alpha-1-antitrypsin isomer 2, alpha1 AT, alpha-1 MP, alpha1-PI, Alpha 1 Protease Inhibitor, alpha-1 protease inhibitor 3, alpha-1 protease inhibitor 5, alpha 1 PROTEINASE INHIBITOR, Alpha at1, antitrypsin, aralast, D12Ucla2, Dom1, Dom2, Dom4, Dom5, DOM-7,…	serpin family A member 1	Extracellular Space	other
SERPINA3	1300001I07Rik, 1A1, 3e46, A3n, AACT, ACT, alpha1 ACT, Alpha1-antitrypsin proteinase inhibitor, Anti-chymotrypsin, contrapsin, Contrapsin Like Protease Inhibitor Related, Contraspin-like protease inhibitor, CPi-21, CPi-26, D12Rp54, Eb22/5, GHR-P63, GIG24, GIG25, Kalbp, Kbp, Klkbp, MMCM2, MMCM7, MMSpi2, MMSPi2.4, RP54, serine (or cysteine) peptidase inhibitor, clade A, member 3C, serine (or cystein…	serpin family A member 3	Extracellular Space	other
SOD3	EC-SOD, ECSODPT, superoxide dismutase 3, superoxide dismutase 3, extracellular	superoxide dismutase 3	Extracellular Space	enzyme
SPINK1	LOC266602, p12, PCTT, PSTI, PSTI1, PSTI-56, PSTI-61, Psti-ii, serine peptidase inhibitor Kazal type 1, serine peptidase inhibitor, Kazal type 1, Serine Protease Inhibitor, Kazal Type 1, SPINK3, TATI, TCP	serine peptidase inhibitor Kazal type 1	Extracellular Space	other
SPP1	2AR, Apl-1, BNSP, Bone Sialoprotein, Bopn, Bsp, BSPI, Eta, ETA-1, LOC100359743, LOC100503439, NEPHROPONTIN, OP, OPN, OPNI, Opnl, OSP, OST, Osteopontin, OSTP, Ric, secreted phosphoprotein 1, SPP1 isoform 1, UROPONTIN	secreted phosphoprotein 1	Extracellular Space	cytokine
STRA6	FLJ12541, MCOPCB8, MCOPS9, PP14296, RGD1307551, signaling receptor and transporter of retinol STRA6, stimulated by retinoic acid gene 6	signaling receptor and transporter of retinol STRA6	Plasma Membrane	transporter
VIM	PAL-E, Vimentin	vimentin	Cytoplasm	other
Viral Infection			Other	disease
