# Supplementary material for: Identification of Estrogen-Responsive Proteins in Mouse Seminal Vesicles Through Mass Spectrometry-Based Proteomics
Source: Pharmaceuticals (Basel). 2024 Nov 9;17(11):1508. doi: 10.3390/ph17111508 (PMC11597337; doi:10.3390/ph17111508)
Supplement: Supplementary file 1 [file pharmaceuticals-17-01508-s001.zip › pharmaceuticals-3260396_TableS6.xlsx]

## Sheet: Figure 3
Table S6: List of all protein names abbreviated in Figure 2 with their functions.
Symbol	Synonym(s)	Entrez Gene Name	Location
ANXA2	annexin A2, annexin II, ANX2, ANX2L4, CAL1H, HEL-S-270, LIP2, lipocortin 2, LPC2, LPC2D, P36, PAP-IV	annexin A2	Plasma Membrane
AR	AIS, Andr, androgen receptor, AW320017, DHTR, HUMARA, HYSP1, KD, NR3C4, SBMA, SMAX1, Testosterone receptor, TFM	androgen receptor	Nucleus
CNN3	1600014M03Rik, Acidic Calponin, Calpo3, calponin 3, calponin 3, acidic	calponin 3	Cytoplasm
COL1A1	Alpha1-1 Collagen, alpha 1(I) COLLAGEN, alpha 1 (I) PROCOLLAGEN, Alpha1 type i collagen, Alpha1 Type I Procollagen, CAFYD, COL1, Col1a, Cola-1, COL I, COLIA1, COLLAGEN 1 alpha1, Collagen alpha1, COLLAGEN alpha1 (I), Collagen alpha 1(I) chain precursor, Collagen I, Collagen i-alpha, COLLAGEN I alpha1, Collagen i-α, Collagen Type1 Alpha1, Collagen type I, COLLAGEN type I alpha 1, collagen, type I, …	collagen type I alpha 1 chain	Extracellular Space
COL1A2	alpha2(I) COLLAGEN, alpha 2(I) COLLAGEN precursor, alpha2(I) PROCOLLAGEN, Col1 alpha 2, Col1 α 2, Cola-2, COLLAGEN 1 alpha2, COLLAGEN alpha 2(I), COLLAGEN alpha 2(I) CHAIN precursor, COLLAGEN alpha2 type1, COLLAGEN I, COLLAGEN I alpha2, COLLAGEN type1 alpha2, COLLAGEN type I alpha2, collagen, type I, alpha 2, collagen type I alpha 2 chain, COLLAGEN type I PRO alpha 2, COLLAGEN type I PRO α 2, col…	collagen type I alpha 2 chain	Extracellular Space
Concentration of beta-estradiol			Other
Concentration of testosterone			Other
CTSB	AC270285.4, Alpha secretase, APPS, CATB, cathepsin B, CB, CPSB, KWE, RECEUP, α secretase	cathepsin B	Cytoplasm
CTSH	ACC-4, ACC-5, CATHEPSIN H, CPSB, Pro-cathepsin H	cathepsin H	Cytoplasm
CTSZ	Cathepsin X, Cathepsin Z, CATX, CTSX, D2Wsu143e	cathepsin Z	Cytoplasm
DES	ARVD7, CDCD3, CMD1F, CSM1, CSM2, desmin, LGMD1D, LGMD1E, LGMD2R	desmin	Cytoplasm
Development of reproductive system			Other
EGR1	A530045N19Rik, AT225, Early Growth Response 1, egr, ETR103, G0S30, Krox-1, KROX-24, Ngf1, NGF1-A, Ngfi, NGFI-A, TIS8, V5, Zenk, Zfp-6, ZIF-268, ZIF/268, ZNF225	early growth response 1	Nucleus
FN1	cFn, CIG, E330027I09, ED-B, FIBNEC, Fibronectin, FIBRONECTIN 1, Fibronectin3 M1, Fibronectin i, FINC, FN, FN1 isoform 1, FNZ, GFND, GFND2, LETS, MSF, SMDCF	fibronectin 1	Extracellular Space
GSN	ADF, AGEL, Gelsolin, Gelsolin plasma isoform, LOC105376337	gelsolin	Extracellular Space
HTT	AI256365, C430023I11RIK, HD, HDH, HUNTINGTIN, IT15, LOC100503657, LOMARS	huntingtin	Cytoplasm
Inflammation of organ			Other
Invasion of prostate cancer cell lines			Other
LCN2	24p3, Alpha2u globulin related, AW212229, HNL, LIPOCALIN 2, MSFI, NEUTROPHIL LIPOCALIN, NGAL, NRL, p25, SIDEROCALIN, Sip24, Uterocalin	lipocalin 2	Extracellular Space
LHCGR	Gpcr19-rs1, HHG, LCGR, LGR2, LH/CG-R, LH-R, LH receptor, LHRHR, LSH-R, luteinizing hormone/choriogonadotropin receptor, ULG5	luteinizing hormone/choriogonadotropin receptor	Plasma Membrane
NFKB1	CVID12, EBP-1, KBF1, NF-kappa-B, NF-kappa-B1, Nf kappa b DNA binding subunit, NF-kappabeta, NF KAPPA B subunit P50, NF-kB, NFKB subunit P105/P50, NF-κ-B, NF-κ-B1, Nf κ b DNA binding subunit, NF κ B subunit P50, NUCLEAR FACTOR KAPPA B DNA binding subunit, nuclear factor kappa B subunit 1, nuclear factor of kappa light polypeptide gene enhancer in B cells 1, p105, nuclear factor of κ light polypept…	nuclear factor kappa B subunit 1	Nucleus
NR1H4	BAR, Farnesol Receptor, FXR, FXR alpha, FXR α, HRR-1, nuclear receptor subfamily 1 group H member 4, nuclear receptor subfamily 1, group H, member 4, PFIC5, RIP14, Rxrip14	nuclear receptor subfamily 1 group H member 4	Nucleus
Pbsn	LOC103689993, M-40.3, PB, Prbs, probasin	probasin	Extracellular Space
PDGFRA	APDGFR, CD140A, LOC102554024, PDGFACE, Pdgfar, PDGFR-2, PDGFR alpha, Pdgf receptor-α, PDGFR α, PDGF α R, Pdgf α Receptor, platelet derived growth factor receptor alpha, platelet derived growth factor receptor, alpha polypeptide, platelet derived growth factor receptor α, platelet derived growth factor receptor, α polypeptide, α-pdgfr	platelet derived growth factor receptor alpha	Plasma Membrane
PDLIM4	H-Rev18, LIM protein RIL, PDZ and LIM domain 4, Reversion induced lim, RIL	PDZ and LIM domain 4	Plasma Membrane
PIK3R1	AA414921, AGM7, GRB1, IMD36, LOC105379008, p85, p85-alpha, p85alpha regulatory adapter, p85 subunit of PI3-kinase, P85 α, p85-α regulatory subunit of phosphatidylinositol 3-kinase, phosphatidylinositol 3-kinase p85-α regulatory subunit, phosphatidylinositol 3 kinase, regulatory subunit, polypeptide 1 (p85 α), phosphoinositide-3-kinase regulatory subunit 1, PI3K, PI3KA, PI3KR1, PIK31R1, pp85, REGU…	phosphoinositide-3-kinase regulatory subunit 1	Cytoplasm
PIM3	Kid1, LOC100364466, Pim-3 proto-oncogene, serine/threonine kinase, proviral integration site 3	Pim-3 proto-oncogene, serine/threonine kinase	Cytoplasm
PRL	Dlt, GHA1, Prl1a1, PRLB, PRLSD1, Prol, Prolactin, RATPRLSD1, RNPROL	prolactin	Extracellular Space
Production of reactive oxygen species			Other
Quantity of Leydig cells			Other
RARA	alpha RAR, NR1B1, RAR, RAR-alpha, RARalpha1, RAR-α, RARα1, retinoic acid receptor alpha, retinoic acid receptor, alpha, Retinoic acid receptor α, retinoic acid receptor, α, α RAR	retinoic acid receptor alpha	Nucleus
SERPINA1	A1A, A1AT, [A]1-PI, A1-PI, AAT, AAT2, AI118301, alpha 1 antiprotease, Alpha-1-antiproteinase, Alpha1 Antitrypsin, alpha-1-antitrypsin isomer 1, alpha-1-antitrypsin isomer 2, alpha1 AT, alpha-1 MP, alpha1-PI, Alpha 1 Protease Inhibitor, alpha-1 protease inhibitor 3, alpha-1 protease inhibitor 5, alpha 1 PROTEINASE INHIBITOR, Alpha at1, antitrypsin, aralast, D12Ucla2, Dom1, Dom2, Dom4, Dom5, DOM-7,…	serpin family A member 1	Extracellular Space
SERPINA3	1300001I07Rik, 1A1, 3e46, A3n, AACT, ACT, alpha1 ACT, Alpha1-antitrypsin proteinase inhibitor, Anti-chymotrypsin, contrapsin, Contrapsin Like Protease Inhibitor Related, Contraspin-like protease inhibitor, CPi-21, CPi-26, D12Rp54, Eb22/5, GHR-P63, GIG24, GIG25, Kalbp, Kbp, Klkbp, MMCM2, MMCM7, MMSpi2, MMSPi2.4, RP54, serine (or cysteine) peptidase inhibitor, clade A, member 3C, serine (or cystein…	serpin family A member 3	Extracellular Space
SOD3	EC-SOD, ECSODPT, superoxide dismutase 3, superoxide dismutase 3, extracellular	superoxide dismutase 3	Extracellular Space
SPINK1	LOC266602, p12, PCTT, PSTI, PSTI1, PSTI-56, PSTI-61, Psti-ii, serine peptidase inhibitor Kazal type 1, serine peptidase inhibitor, Kazal type 1, Serine Protease Inhibitor, Kazal Type 1, SPINK3, TATI, TCP	serine peptidase inhibitor Kazal type 1	Extracellular Space
SPP1	2AR, Apl-1, BNSP, Bone Sialoprotein, Bopn, Bsp, BSPI, Eta, ETA-1, LOC100359743, LOC100503439, NEPHROPONTIN, OP, OPN, OPNI, Opnl, OSP, OST, Osteopontin, OSTP, Ric, secreted phosphoprotein 1, SPP1 isoform 1, UROPONTIN	secreted phosphoprotein 1	Extracellular Space
STRA6	FLJ12541, MCOPCB8, MCOPS9, PP14296, RGD1307551, signaling receptor and transporter of retinol STRA6, stimulated by retinoic acid gene 6	signaling receptor and transporter of retinol STRA6	Plasma Membrane
VIM	PAL-E, Vimentin	vimentin	Cytoplasm
Viral Infection			Other
