# Supplementary material for: Identification of Estrogen-Responsive Proteins in Mouse Seminal Vesicles Through Mass Spectrometry-Based Proteomics
Source: Pharmaceuticals (Basel). 2024 Nov 9;17(11):1508. doi: 10.3390/ph17111508 (PMC11597337; doi:10.3390/ph17111508)
Supplement: Supplementary file 1 [file pharmaceuticals-17-01508-s001.zip › pharmaceuticals-3260396_TableS7.xlsx]

## Sheet: Table S7
Table S7: List of all protein names abbreviated in Figure 4 with their functions.
Symbol	Synonym(s)	Entrez Gene Name
2-methoxyestradiol	(17beta)-2-methoxyestra-1,3,5(10)-triene-3,17-diol,
APP	AAA, Abetapp, ABPP, AD1, Adap, Ag, alpha-sAPP, amyloid beta precursor protein, amyloid-beta-protein, Amyloidogenic glycoprotein, Amyloid precursor, amyloid β (A4) precursor, Amyloid β A4 precursor, amyloid β A4 precursor protein, amyloid β precursor, amyloid β precursor protein, amyloid-β-protein, amyloid β-protein precursor, APPI, appican, APP isoform 1, beta amyloid precursor, betaApp, CTFgamma…	amyloid beta precursor protein
beta-estradiol	1,3,5(10)-estratriene-3,17beta-diol, 17B-estradiol,
Development of reproductive system
FMR1	FMRP, fragile X messenger ribonucleoprotein 1, FRAXA, Fxr1p, POF, POF1	fragile X messenger ribonucleoprotein 1
HRAS	C-BAS/HAS, C-HA-RAS, C-HA-RAS1, C-H-RAS, c-rasHa, CTLO, HAMSV, HA-RAS, Harvey-ras, Harvey rat sarcoma virus oncogene, HRAS1, H-RASIDX, HRas proto-oncogene, GTPase, Kras2, RAS, RASH1, RAS HA, V-H-RAS	HRas proto-oncogene, GTPase
IFNG	If2f, IFG, IFI, IFN-2, IFNG2, IFN gamma, IFN-II, IFN type II, IFN-γ, IMD69, INF-γ, Interferon gamma, Interferon γ, type II INTERFERON, γ-ifn, γ interferon	interferon gamma
IL10RA	CD210, CD210a, CDw210, CDW210A, HIL-10R, IL10R, IL-10R1, IL-10 R alpha, IL-10 R α, interleukin 10 receptor, alpha, interleukin 10 receptor subunit alpha, interleukin 10 receptor subunit α, interleukin 10 receptor, α, mIL-10R	interleukin 10 receptor subunit alpha
IL7R	CD127, CDW127, IL7RA, IL-7R-alpha, IL-7 receptor alpha CHAIN, IL-7 receptor α CHAIN, IL-7R-α, ILRA, IMD104, interleukin 7 receptor, LOC100911254, sIL-7R	interleukin 7 receptor
ITGB1	4633401G24RIK, beta1-Integrin, CD29, CD29 antigen, FNRB, Gm9863, GPIIA, integrin beta 1 (fibronectin receptor beta), integrin subunit beta 1, integrin subunit β 1, Integrin β 1, integrin β 1 (fibronectin receptor β), Integrin β 1 receptor, LOC102556297, MDF2, MSK12, VLAB, VLA-BETA, VLA-β, β1-Integrin, β(1)-integrins	integrin subunit beta 1
PARPBP	4930547N16Rik, AROM, C12orf48, FLJ20641, PARI, PARP1 binding protein	PARP1 binding protein
SMAD3	DKFZP586N0721, hMAD-3, hSMAD3, HSPC193, HsT17436, JV15-2, LDS1C, LDS3, mad3, MADH3, SMAD family member 3	SMAD family member 3
SPON1	D330035F22RIK, FSP, f-spondin, MGC10724, SPONDIN 1, spondin 1, (f-spondin) extracellular matrix protein, Sponf, VSGP/F-spondin	spondin 1
SPRY2	hSPRY2, IGAN3, sprouty2, sprouty RTK signaling antagonist 2	sprouty RTK signaling antagonist 2
SULF2	2010004N24Rik, HSULF-2, mKIAA1247, MSulf-2, sulfatase 2, sulph2, sulphatase 2	sulfatase 2
TERT	CMM9, DKCA2, DKCB4, EST2, hEST2, HTERT, hTRT, PFBMFT1, TCS1, TELOMERASE, Telomerase Catalytic Subunit, Telomerase Reverse Transcriptase, TP2, TR, TRT	telomerase reverse transcriptase
TGF beta	Tgfb, TGF-beta 1, 2, and 3, TGF β, TGF-β 1, 2, and 3, transforming growth factor-β
TP63	AIS, B(p51A), B(p51B), Delta N p63, Delta N p63 Alpha, EEC3, KET, LMS, NBP, OFC8, P51/P63, p53CP, p63, p63 alpha isoform, p63 gamma isoform, p63/p40, p63 α isoform, p63 γ isoform, p73H, P73l, RHS, SHFM4, TAp63, TP53CP, TP53L, TP73L, transformation related protein 63, Trp53rp1, Trp63, TUMOR protein 63 KDA with STRONG HOMOLOGY TO P53, tumor protein p63, tumour protein 63 KDA with STRONG HOMOLOGY TO…	tumor protein p63
YBX1	1700102N10RIK, BP-8, Byb1, CBF-A, CSDA2, CSDB, DBPB, DBPB-LIKE, EF1A, EFI-A, MDR-NF1, MSY1, mYB-1a, NSEP-1, THYROID Y BOX, VACSSBF1, YB-1, Ybox1, Y-box Binding Protein1, Y box protein 1, YEBP	Y-box binding protein 1
