# Supplementary material for: Identification of Estrogen-Responsive Proteins in Mouse Seminal Vesicles Through Mass Spectrometry-Based Proteomics
Source: Pharmaceuticals (Basel). 2024 Nov 9;17(11):1508. doi: 10.3390/ph17111508 (PMC11597337; doi:10.3390/ph17111508)
Supplement: Supplementary file 1 [file pharmaceuticals-17-01508-s001.zip › pharmaceuticals-3260396_TableS8.xlsx]

## Sheet: Table S8
Table S8: List of all protein names abbreviated in Figure 5 with their functions.
Symbol	Synonym(s)	Entrez Gene Name
ADNP	activity-dependent neuroprotective protein, activity-dependent neuroprotector homeobox, Adnf, ADNP1, HVDAS, mKIAA0784, MRD28	activity dependent neuroprotector homeobox
APP	AAA, Abetapp, ABPP, AD1, Adap, Ag, alpha-sAPP, amyloid beta precursor protein, amyloid-beta-protein, Amyloidogenic glycoprotein, Amyloid precursor, amyloid β (A4) precursor, Amyloid β A4 precursor, amyloid β A4 precursor protein, amyloid β precursor, amyloid β precursor protein, amyloid-β-protein, amyloid β-protein precursor, APPI, appican, APP isoform 1, beta amyloid precursor, betaApp, CTFgamma…	amyloid beta precursor protein
AR	AIS, Andr, androgen receptor, AW320017, DHTR, HUMARA, HYSP1, KD, NR3C4, SBMA, SMAX1, Testosterone receptor, TFM	androgen receptor
AREG	Amphiregulin, AR, AREGB, CRDGF, Mcub, schwannoma-derived growth factor, SDGF	amphiregulin
beta-estradiol	1,3,5(10)-estratriene-3,17beta-diol,
BIRC5	AAC-11, AP14, API4, baculoviral IAP repeat-containing 5, EPR-1, Survivin, SURVIVIN 2B, TIAP	baculoviral IAP repeat containing 5
BRCA1	BRCA1 DNA repair associated, BRCA1, DNA repair associated, BRCAI, BRCC1, breast cancer 1, early onset, BROVCA1, FANCS, PNCA4, PPP1R53, PSCP, RNF53	BRCA1 DNA repair associated
CBX1	CBX, Cbx-rs2, chromobox 1, E430007M08RIK, HETEROCHROMATIN protein p25, HP1B, HP1-BETA, HP1Hs-beta, HP1Hs-β, HP1-β, M31, MOD1, Modifier 1, p25beta, Similar to m31 or mod1	chromobox 1
CBX5	2610029O15Rik, chromobox 5, Chromobox homolog 5, HEL25, Heterochromatin1 alpha, Heterochromatin1 α, Heterochromatin protein 1 alpha, Heterochromatin protein 1 α, HP1, HP1A, HP1alpha, Hp1hs-α, HP1α	chromobox 5
CDKN1A	CAP20, CDKI, CDKN1, CDKNA1, CIP1, cyclin-dependent kinase inhibitor 1A, MDA-6, P21, p21Cip, p21CIP1, p21WAF, p21WAF1, Pzl Cyclin-Dependent Kinase Inhibitor, SDI1, UV96, WAF1	cyclin dependent kinase inhibitor 1A
Cellular homeostasis
CHAF1A	AL023013, AL024058, Cac1p, CAF-1, CAF1B, CAF1P150, chromatin assembly factor 1 subunit A, chromatin assembly factor 1, subunit A, HP150, LOC107985297, P150	chromatin assembly factor 1 subunit A
CHAMP1	AA675043, C13orf8, CAMP, CHAMP, chromosome alignment maintaining phosphoprotein 1, D8Ertd457e, D8Ertd569e, mKIAA1802, MRD40, NEDHILD, RGD1311283, Zfp828, ZNF828	chromosome alignment maintaining phosphoprotein 1
CHD4	9530019N15Rik, chromodomain helicase DNA binding protein 4, D6Ertd380e, MI2, Mi-2b, Mi2-BETA, Mi2-β, mKIAA4075, SIHIWES	chromodomain helicase DNA binding protein 4
Differentiation of stem cells
DNA damage
E2F1	E2f, E2F transcription factor 1, mKIAA4009, RBAP1, RBBP3, RBP3, Tg(Wnt1-cre)2Sor	E2F transcription factor 1
EHMT2	BAT8, C6orf30, D17Ertd710e, euchromatic histone lysine methyltransferase 2, euchromatic histone lysine N-methyltransferase 2, G9A, GAT8, KMT1C, NG36	euchromatic histone lysine methyltransferase 2
EP300	A430090G16, A730011L11, E1A binding protein p300, KAT3B, MKHK2, p300, p300 HAT, RSTS2	E1A binding protein p300
ESR1	Alpha estrogen receptor, ER, ERa, ER-alpha, Er alpha (46 kDa isoform), ER-α, Er α (46 kDa isoform), ESR, ESRA, Estr, Estra, estrogen receptor, estrogen receptor 1, estrogen receptor 1 (alpha), estrogen receptor 1 (α), Estrogen receptor α, ESTRR, NR3A1, RNESTROR, TERP-1, α estrogen receptor	estrogen receptor 1
Growth of organism
HDAC1	GON-10, HD1, Hdac1-ps, histone deacetylase 1, KDAC1, LOC630524, MommeD5, RPD3, RPD3L1	histone deacetylase 1
histone H3	H3, Hist H3
KDM1A	1810043O07Rik, AOF2, BHC110, CPRF, D4Ertd478e, KDM1, KIAA0601, LSD1, lysine demethylase 1A, lysine (K)-specific demethylase 1A, mKIAA0601, RGD1562975	lysine demethylase 1A
Methylation of DNA
MYC	bHLHe39, CMYC, C-MYC-P64, mMyc, MRTL, Myc2, MYCC, MYC proto-oncogene, bHLH transcription factor, myelocytomatosis oncogene, Niard, Nird, RNCMYC	MYC proto-oncogene, bHLH transcription factor
MYOG	bHLHc3, MG, MYF4, Myg, myo, myogenic factor 4, Myogenin	myogenin
PCNA	ATLD2, Pcna/cyclin, PCNAR, proliferating cell nuclear antigen	proliferating cell nuclear antigen
Prostate cancer
RB1	OSRC, p105, p105-Rb, p110 RB, p110-RB1, pp105, pp110, PPP1R130, pRb, RB, RB-ASSOCIATED, RB transcriptional corepressor 1, Retinoblastome tumor-suppression protein rb	RB transcriptional corepressor 1
Remodeling of chromatin
Repair of cells
Repair of tumor cell lines
SMARCA2	2610209L14RIK, BAF190, BIS,	SWI/SNF related, matrix associated, actin dependent regulator of chromatin, subfamily a, member 2
SMARCA4	b2b508.1Clo, b2b692Clo, BAF190, BAF190A, BRG, BRG1, CSS4, HP1-BP72, hSNF2b, MRD16, RTPS2, SNF2, SNF2-beta, SNF2L4, SNF2LB, SNF2-β, SW1/SNF, SWI2, SWI/SNF related, matrix associated, actin dependent regulator of chromatin, subfamily a, member 4	SWI/SNF related, matrix associated, actin dependent regulator of chromatin, subfamily a, member 4
TP53	bbl, BCC7, bfy, bhy, BMFS5, LFS1, p44, P53, P53 cellular tumour antigen, p53 tumor suppressor, transformation related protein 53, TRP53, tumor protein p53, tumour protein p53	tumor protein p53
trichostatin A	2,4-heptadienamide,
TRIM24	A130082H20Rik, D430004I05Rik, hTIF1, PTC6, RNF82, TF1A, TIF1, TIF1A, TIF1ALPHA, TIF1-α, tripartite motif-containing 24	tripartite motif containing 24
TRIM28	Hs.158209, KAP-1, KRAB-ASSOCIATED protein 1, KRIP-1, LOC100502802, MommeD9, PPP1R157, RNF96, TF1B, TIF1B, TIF1beta, Tif1 β, Transcription intermediary factor 1 beta, Transcription intermediary factor 1 β, tripartite motif-containing 28, XSG22	tripartite motif containing 28
